# Supplementary material for: Weak global trade‐off between frost and drought resistance in trees
Source: New Phytol. 2025 Nov 9;249(2):810–28. doi: 10.1111/nph.70718 (PMC12712442; doi:10.1111/nph.70718)
Supplement: Supplementary file 2 — Table S1 New measurements of frost tolerance for the purpose of this study. [file NPH-249-810-s002.xlsx]

## Sheet: Sheet1
Species	slope	Type	Temperature_of_resistance	Reference	Provenance	Elevation	Latitude	Longitude	Location	Country	Fit	Method	Freezing_rate_.K.h.1.	Duration_of_min_temp_exposure_.hours.	Thawing_rate_.K.h.1.	Organ	Plant_age	Growth_form	Date	Period	Leaf_phenology	phylum	class	order	family	genus	GBIF_species	query	Input_sp
Acer campestre	5.71545	LT50	-33.1347	Larter et al. unpub	France	212	45.2385	5.68765	Grenoble	France	Sigmoid	EL	5	1	5	branch	Mature	tree	January 2022	Winter	Deciduous	Tracheophyta	Magnoliopsida	Sapindales	Sapindaceae	Acer	Acer campestre	3189863	Acer campestre
Acer campestre	5.71545	LT0	-20.97	Larter et al. unpub	France	212	45.2385	5.68765	Grenoble	France	Sigmoid	EL	5	1	5	branch	Mature	tree	January 2022	Winter	Deciduous	Tracheophyta	Magnoliopsida	Sapindales	Sapindaceae	Acer	Acer campestre	3189863	Acer campestre
Acer platanoides	6.39193	LT50	-38.7918	Larter et al. unpub	France	212	45.2385	5.68765	Grenoble	France	Sigmoid	EL	5	1	5	branch	Mature	tree	January 2022	Winter	Deciduous	Tracheophyta	Magnoliopsida	Sapindales	Sapindaceae	Acer	Acer platanoides	3189846	Acer platanoides
Acer platanoides	6.39193	LT0	-24.4234	Larter et al. unpub	France	212	45.2385	5.68765	Grenoble	France	Sigmoid	EL	5	1	5	branch	Mature	tree	January 2022	Winter	Deciduous	Tracheophyta	Magnoliopsida	Sapindales	Sapindaceae	Acer	Acer platanoides	3189846	Acer platanoides
Acer monspessulanum	5.61314	LT50	-32.3336	Larter et al. unpub	France	212	45.2385	5.68765	Grenoble	France	Sigmoid	EL	5	1	5	branch	Mature	tree	January 2022	Winter	Deciduous	Tracheophyta	Magnoliopsida	Sapindales	Sapindaceae	Acer	Acer monspessulanum	7262958	Acer monspessulanum
Acer monspessulanum	5.61314	LT0	-18.1381	Larter et al. unpub	France	212	45.2385	5.68765	Grenoble	France	Sigmoid	EL	5	1	5	branch	Mature	tree	January 2022	Winter	Deciduous	Tracheophyta	Magnoliopsida	Sapindales	Sapindaceae	Acer	Acer monspessulanum	7262958	Acer monspessulanum
Taxus baccata	4.61737	LT50	-26.6578	Larter et al. unpub	France	212	45.2385	5.68765	Grenoble	France	Sigmoid	EL	5	1	5	branch	Mature	tree	January 2022	Winter	Evergreen	Tracheophyta	Pinopsida	Pinales	Taxaceae	Taxus	Taxus baccata	5284517	Taxus baccata
Taxus baccata	4.61737	LT0	-15.9279	Larter et al. unpub	France	212	45.2385	5.68765	Grenoble	France	Sigmoid	EL	5	1	5	branch	Mature	tree	January 2022	Winter	Evergreen	Tracheophyta	Pinopsida	Pinales	Taxaceae	Taxus	Taxus baccata	5284517	Taxus baccata
Pinus nigra	9.44123	LT50	-43.9169	Larter et al. unpub	France	800	45.7547	3.0226	Royat	France	Sigmoid	EL	5	1	5	branch	Mature	tree	January 2022	Winter	Evergreen	Tracheophyta	Pinopsida	Pinales	Pinaceae	Pinus	Pinus nigra	5284809	Pinus nigra
Pinus nigra	9.44123	LT0	-21.173	Larter et al. unpub	France	800	45.7547	3.0226	Royat	France	Sigmoid	EL	5	1	5	branch	Mature	tree	January 2022	Winter	Evergreen	Tracheophyta	Pinopsida	Pinales	Pinaceae	Pinus	Pinus nigra	5284809	Pinus nigra
Juniperus virginiana	7.73607	LT50	-37.9371	Larter et al. unpub	France	800	45.7597	3.02691	Royat	France	Sigmoid	EL	5	1	5	branch	Mature	tree	January 2022	Winter	Evergreen	Tracheophyta	Pinopsida	Pinales	Cupressaceae	Juniperus	Juniperus virginiana	2684391	Juniperus virginiana
Juniperus virginiana	7.73607	LT0	-18.4486	Larter et al. unpub	France	800	45.7597	3.02691	Royat	France	Sigmoid	EL	5	1	5	branch	Mature	tree	January 2022	Winter	Evergreen	Tracheophyta	Pinopsida	Pinales	Cupressaceae	Juniperus	Juniperus virginiana	2684391	Juniperus virginiana
Quercus rubra	3.15033	LT50	-36.9041	Larter et al. unpub	France	800	45.7511	3.02246	Royat	France	Sigmoid	EL	5	1	5	branch	Mature	tree	January 2022	Winter	Deciduous	Tracheophyta	Magnoliopsida	Fagales	Fagaceae	Quercus	Quercus rubra	2880539	Quercus rubra
Quercus rubra	3.15033	LT0	-27.5946	Larter et al. unpub	France	800	45.7511	3.02246	Royat	France	Sigmoid	EL	5	1	5	branch	Mature	tree	January 2022	Winter	Deciduous	Tracheophyta	Magnoliopsida	Fagales	Fagaceae	Quercus	Quercus rubra	2880539	Quercus rubra
Liriodendron tulipifera	9.21631	LT50	-38.8797	Larter et al. unpub	France	800	45.7547	3.02257	Royat	France	Sigmoid	EL	5	1	5	branch	Mature	tree	January 2022	Winter	Deciduous	Tracheophyta	Magnoliopsida	Magnoliales	Magnoliaceae	Liriodendron	Liriodendron tulipifera	3152861	Liriodendron tulipifera
Liriodendron tulipifera	9.21631	LT0	-15.627	Larter et al. unpub	France	800	45.7547	3.02257	Royat	France	Sigmoid	EL	5	1	5	branch	Mature	tree	January 2022	Winter	Deciduous	Tracheophyta	Magnoliopsida	Magnoliales	Magnoliaceae	Liriodendron	Liriodendron tulipifera	3152861	Liriodendron tulipifera
Castanea sativa	2.95953	LT50	-31.4843	Larter et al. unpub	France	800	45.7598	3.02843	Royat	France	Sigmoid	EL	5	1	5	branch	Mature	tree	January 2022	Winter	Deciduous	Tracheophyta	Magnoliopsida	Fagales	Fagaceae	Castanea	Castanea sativa	5333294	Castanea sativa
Castanea sativa	2.95953	LT0	-21.4649	Larter et al. unpub	France	800	45.7598	3.02843	Royat	France	Sigmoid	EL	5	1	5	branch	Mature	tree	January 2022	Winter	Deciduous	Tracheophyta	Magnoliopsida	Fagales	Fagaceae	Castanea	Castanea sativa	5333294	Castanea sativa
Sorbus aria	7.96471	LT50	-35.8039	Larter et al. unpub	France	800	45.7593	3.02842	Royat	France	Sigmoid	EL	5	1	5	branch	Mature	tree	January 2022	Winter	Deciduous	Tracheophyta	Magnoliopsida	Rosales	Rosaceae			5015	Sorbus aria
Sorbus aria	7.96471	LT0	-15.1405	Larter et al. unpub	France	800	45.7593	3.02842	Royat	France	Sigmoid	EL	5	1	5	branch	Mature	tree	January 2022	Winter	Deciduous	Tracheophyta	Magnoliopsida	Rosales	Rosaceae			5015	Sorbus aria
Picea sitchensis	5.50102	LT50	-46.1468	Larter et al. unpub	France	1450	44.7257	3.5665	Col des Trois Soeurs	France	Sigmoid	EL	5	1	5	branch	Mature	tree	January 2022	Winter	Evergreen	Tracheophyta	Pinopsida	Pinales	Pinaceae	Picea	Picea sitchensis	5284827	Picea sitchensis
Picea sitchensis	5.50102	LT0	-34.6867	Larter et al. unpub	France	1450	44.7257	3.5665	Col des Trois Soeurs	France	Sigmoid	EL	5	1	5	branch	Mature	tree	January 2022	Winter	Evergreen	Tracheophyta	Pinopsida	Pinales	Pinaceae	Picea	Picea sitchensis	5284827	Picea sitchensis
Prunus serotina	8.66794	LT50	-36.0249	Larter et al. unpub	France	1450	44.7257	3.5665	Col des Trois Soeurs	France	Sigmoid	EL	5	1	5	branch	Mature	tree	January 2022	Winter	Deciduous	Tracheophyta	Magnoliopsida	Rosales	Rosaceae	Prunus	Prunus serotina	3021850	Prunus serotina
Prunus serotina	8.66794	LT0	-24.6198	Larter et al. unpub	France	1450	44.7257	3.5665	Col des Trois Soeurs	France	Sigmoid	EL	5	1	5	branch	Mature	tree	January 2022	Winter	Deciduous	Tracheophyta	Magnoliopsida	Rosales	Rosaceae	Prunus	Prunus serotina	3021850	Prunus serotina
Abies concolor	15.5698	LT50	-66.136	Larter et al. unpub	France	1450	44.7257	3.5665	Col des Trois Soeurs	France	Sigmoid	EL	5	1	5	branch	Mature	tree	January 2022	Winter	Evergreen	Tracheophyta	Pinopsida	Pinales	Pinaceae	Abies	Abies concolor	2685580	Abies concolor
Abies concolor	15.5698	LT0	-22.4903	Larter et al. unpub	France	1450	44.7257	3.5665	Col des Trois Soeurs	France	Sigmoid	EL	5	1	5	branch	Mature	tree	January 2022	Winter	Evergreen	Tracheophyta	Pinopsida	Pinales	Pinaceae	Abies	Abies concolor	2685580	Abies concolor
Pinus contorta	5.72241	LT50	-55.4501	Larter et al. unpub	France	1450	44.7257	3.5665	Col des Trois Soeurs	France	Sigmoid	EL	5	1	5	branch	Mature	tree	January 2022	Winter	Evergreen	Tracheophyta	Pinopsida	Pinales	Pinaceae	Pinus	Pinus contorta	5285750	Pinus contorta
Pinus contorta	5.72241	LT0	-38.8489	Larter et al. unpub	France	1450	44.7257	3.5665	Col des Trois Soeurs	France	Sigmoid	EL	5	1	5	branch	Mature	tree	January 2022	Winter	Evergreen	Tracheophyta	Pinopsida	Pinales	Pinaceae	Pinus	Pinus contorta	5285750	Pinus contorta
Alnus incana	5.46915	LT50	-41.8881	Larter et al. unpub	France	1450	44.7257	3.5665	Col des Trois Soeurs	France	Sigmoid	EL	5	1	5	branch	Mature	tree	January 2022	Winter	Deciduous	Tracheophyta	Magnoliopsida	Fagales	Betulaceae	Alnus	Alnus incana	9148577	Alnus incana
Alnus incana	5.46915	LT0	-29.5922	Larter et al. unpub	France	1450	44.7257	3.5665	Col des Trois Soeurs	France	Sigmoid	EL	5	1	5	branch	Mature	tree	January 2022	Winter	Deciduous	Tracheophyta	Magnoliopsida	Fagales	Betulaceae	Alnus	Alnus incana	9148577	Alnus incana
Abies shastensis	6.07529	LT50	-37.4887	Larter et al. unpub	France	1450	44.7257	3.5665	Col des Trois Soeurs	France	Sigmoid	EL	5	1	5	branch	Mature	tree	January 2022	Winter	Evergreen	Tracheophyta	Pinopsida	Pinales	Pinaceae	Abies	Abies magnifica	2685436	Abies shastensis
Abies shastensis	6.07529	LT0	-22.445	Larter et al. unpub	France	1450	44.7257	3.5665	Col des Trois Soeurs	France	Sigmoid	EL	5	1	5	branch	Mature	tree	January 2022	Winter	Evergreen	Tracheophyta	Pinopsida	Pinales	Pinaceae	Abies	Abies magnifica	2685436	Abies shastensis
Picea mariana	11.5857	LT50	-53.3282	Larter et al. unpub	France	1450	44.7257	3.5665	Col des Trois Soeurs	France	Sigmoid	EL	5	1	5	branch	Mature	tree	January 2022	Winter	Evergreen	Tracheophyta	Pinopsida	Pinales	Pinaceae	Picea	Picea mariana	5284802	Picea mariana
Picea mariana	11.5857	LT0	-48.7465	Larter et al. unpub	France	1450	44.7257	3.5665	Col des Trois Soeurs	France	Sigmoid	EL	5	1	5	branch	Mature	tree	January 2022	Winter	Evergreen	Tracheophyta	Pinopsida	Pinales	Pinaceae	Picea	Picea mariana	5284802	Picea mariana
Pinus banksiana	14.9623	LT50	-59.3787	Larter et al. unpub	France	1450	44.7257	3.5665	Col des Trois Soeurs	France	Sigmoid	EL	5	1	5	branch	Mature	tree	January 2022	Winter	Evergreen	Tracheophyta	Pinopsida	Pinales	Pinaceae	Pinus	Pinus banksiana	5285533	Pinus banksiana
Pinus banksiana	14.9623	LT0	-49.6042	Larter et al. unpub	France	1450	44.7257	3.5665	Col des Trois Soeurs	France	Sigmoid	EL	5	1	5	branch	Mature	tree	January 2022	Winter	Evergreen	Tracheophyta	Pinopsida	Pinales	Pinaceae	Pinus	Pinus banksiana	5285533	Pinus banksiana
Pinus monticola	5.04447	LT50	-38.2634	Larter et al. unpub	France	1450	44.7257	3.5665	Col des Trois Soeurs	France	Sigmoid	EL	5	1	5	branch	Mature	tree	January 2022	Winter	Evergreen	Tracheophyta	Pinopsida	Pinales	Pinaceae	Pinus	Pinus monticola	5285621	Pinus monticola
Pinus monticola	5.04447	LT0	-25.018	Larter et al. unpub	France	1450	44.7257	3.5665	Col des Trois Soeurs	France	Sigmoid	EL	5	1	5	branch	Mature	tree	January 2022	Winter	Evergreen	Tracheophyta	Pinopsida	Pinales	Pinaceae	Pinus	Pinus monticola	5285621	Pinus monticola
Tsuga mertensiana	6.44523	LT50	-40.459	Larter et al. unpub	France	1450	44.7257	3.5665	Col des Trois Soeurs	France	Sigmoid	EL	5	1	5	branch	Mature	tree	January 2022	Winter	Evergreen	Tracheophyta	Pinopsida	Pinales	Pinaceae	Tsuga	Tsuga mertensiana	2687201	Tsuga mertensiana
Tsuga mertensiana	6.44523	LT0	-22.5403	Larter et al. unpub	France	1450	44.7257	3.5665	Col des Trois Soeurs	France	Sigmoid	EL	5	1	5	branch	Mature	tree	January 2022	Winter	Evergreen	Tracheophyta	Pinopsida	Pinales	Pinaceae	Tsuga	Tsuga mertensiana	2687201	Tsuga mertensiana
Abies lasiocarpa	5.41021	LT50	-44.982	Larter et al. unpub	France	1450	44.7257	3.5665	Col des Trois Soeurs	France	Sigmoid	EL	5	1	5	branch	Mature	tree	January 2022	Winter	Evergreen	Tracheophyta	Pinopsida	Pinales	Pinaceae	Abies	Abies lasiocarpa	2685313	Abies lasiocarpa
Abies lasiocarpa	5.41021	LT0	-34.1664	Larter et al. unpub	France	1450	44.7257	3.5665	Col des Trois Soeurs	France	Sigmoid	EL	5	1	5	branch	Mature	tree	January 2022	Winter	Evergreen	Tracheophyta	Pinopsida	Pinales	Pinaceae	Abies	Abies lasiocarpa	2685313	Abies lasiocarpa
Abies magnifica	6.40422	LT50	-38.8474	Larter et al. unpub	France	1450	44.7257	3.5665	Col des Trois Soeurs	France	Sigmoid	EL	5	1	5	branch	Mature	tree	January 2022	Winter	Evergreen	Tracheophyta	Pinopsida	Pinales	Pinaceae	Abies	Abies magnifica	2685422	Abies magnifica
Abies magnifica	6.40422	LT0	-24.2557	Larter et al. unpub	France	1450	44.7257	3.5665	Col des Trois Soeurs	France	Sigmoid	EL	5	1	5	branch	Mature	tree	January 2022	Winter	Evergreen	Tracheophyta	Pinopsida	Pinales	Pinaceae	Abies	Abies magnifica	2685422	Abies magnifica
Pinus strobus	6.76509	LT50	-45.393	Larter et al. unpub	France	1450	44.7257	3.5665	Col des Trois Soeurs	France	Sigmoid	EL	5	1	5	branch	Mature	tree	January 2022	Winter	Evergreen	Tracheophyta	Pinopsida	Pinales	Pinaceae	Pinus	Pinus strobus	5284982	Pinus strobus
Pinus strobus	6.76509	LT0	-29.5922	Larter et al. unpub	France	1450	44.7257	3.5665	Col des Trois Soeurs	France	Sigmoid	EL	5	1	5	branch	Mature	tree	January 2022	Winter	Evergreen	Tracheophyta	Pinopsida	Pinales	Pinaceae	Pinus	Pinus strobus	5284982	Pinus strobus
Abies procera	12.1271	LT50	-45.8508	Larter et al. unpub	France	1450	44.7257	3.5665	Col des Trois Soeurs	France	Sigmoid	EL	5	1	5	branch	Mature	tree	January 2022	Winter	Evergreen	Tracheophyta	Pinopsida	Pinales	Pinaceae	Abies	Abies procera	2685308	Abies procera
Abies procera	12.1271	LT0	-22.7442	Larter et al. unpub	France	1450	44.7257	3.5665	Col des Trois Soeurs	France	Sigmoid	EL	5	1	5	branch	Mature	tree	January 2022	Winter	Evergreen	Tracheophyta	Pinopsida	Pinales	Pinaceae	Abies	Abies procera	2685308	Abies procera
Ilex aquifolium	3.42896	LT50	-25.022	Larter et al. unpub	France	50	44.8048	-0.689714	Foret du Bourgailh	France	Sigmoid	EL	5	1	5	branch	Mature	tree	Febuary 2022	Winter	Evergreen	Tracheophyta	Magnoliopsida	Aquifoliales	Aquifoliaceae	Ilex	Ilex aquifolium	5414222	Ilex aquifolium
Ilex aquifolium	3.42896	LT0	-13.6908	Larter et al. unpub	France	50	44.8048	-0.689714	Foret du Bourgailh	France	Sigmoid	EL	5	1	5	branch	Mature	tree	Febuary 2022	Winter	Evergreen	Tracheophyta	Magnoliopsida	Aquifoliales	Aquifoliaceae	Ilex	Ilex aquifolium	5414222	Ilex aquifolium
Pinus pinaster	4.31062	LT50	-21.3554	Larter et al. unpub	France	50	44.8048	-0.689714	Foret du Bourgailh	France	Sigmoid	EL	5	1	5	branch	Mature	tree	Febuary 2022	Winter	Evergreen	Tracheophyta	Pinopsida	Pinales	Pinaceae	Pinus	Pinus pinaster	5285565	Pinus pinaster
Pinus pinaster	4.31062	LT0	-9.31016	Larter et al. unpub	France	50	44.8048	-0.689714	Foret du Bourgailh	France	Sigmoid	EL	5	1	5	branch	Mature	tree	Febuary 2022	Winter	Evergreen	Tracheophyta	Pinopsida	Pinales	Pinaceae	Pinus	Pinus pinaster	5285565	Pinus pinaster
Abies grandis	16.4249	LT50	-58.6688	Larter et al. unpub	France	370	46.3517	4.48778	Pezanin	France	Sigmoid	EL	5	1	5	branch	Mature	tree	Febuary 2022	Winter	Evergreen	Tracheophyta	Pinopsida	Pinales	Pinaceae	Abies	Abies grandis	2685361	Abies grandis
Abies grandis	16.4249	LT0	-22.2535	Larter et al. unpub	France	370	46.3517	4.48778	Pezanin	France	Sigmoid	EL	5	1	5	branch	Mature	tree	Febuary 2022	Winter	Evergreen	Tracheophyta	Pinopsida	Pinales	Pinaceae	Abies	Abies grandis	2685361	Abies grandis
Thuja occidentalis	29.9213	LT50	-69.2767	Larter et al. unpub	France	370	46.3517	4.48778	Pezanin	France	Sigmoid	EL	5	1	5	branch	Mature	tree	Febuary 2022	Winter	Evergreen	Tracheophyta	Pinopsida	Pinales	Cupressaceae	Thuja	Thuja occidentalis	2684178	Thuja occidentalis
Thuja occidentalis	29.9213	LT0	-15.3599	Larter et al. unpub	France	370	46.3517	4.48778	Pezanin	France	Sigmoid	EL	5	1	5	branch	Mature	tree	Febuary 2022	Winter	Evergreen	Tracheophyta	Pinopsida	Pinales	Cupressaceae	Thuja	Thuja occidentalis	2684178	Thuja occidentalis
Tilia cordata	16.6094	LT50	-47.6864	Larter et al. unpub	France	370	46.3517	4.48778	Pezanin	France	Sigmoid	EL	5	1	5	branch	Mature	tree	Febuary 2022	Winter	Deciduous	Tracheophyta	Magnoliopsida	Malvales	Malvaceae	Tilia	Tilia cordata	3152047	Tilia cordata
Tilia cordata	16.6094	LT0	-12.6346	Larter et al. unpub	France	370	46.3517	4.48778	Pezanin	France	Sigmoid	EL	5	1	5	branch	Mature	tree	Febuary 2022	Winter	Deciduous	Tracheophyta	Magnoliopsida	Malvales	Malvaceae	Tilia	Tilia cordata	3152047	Tilia cordata
Tilia platyphyllos	9.753	LT50	-35.8857	Larter et al. unpub	France	370	46.3517	4.48778	Pezanin	France	Sigmoid	EL	5	1	5	branch	Mature	tree	Febuary 2022	Winter	Deciduous	Tracheophyta	Magnoliopsida	Malvales	Malvaceae	Tilia	Tilia platyphyllos	3152048	Tilia platyphyllos
Tilia platyphyllos	9.753	LT0	-9.58861	Larter et al. unpub	France	370	46.3517	4.48778	Pezanin	France	Sigmoid	EL	5	1	5	branch	Mature	tree	Febuary 2022	Winter	Deciduous	Tracheophyta	Magnoliopsida	Malvales	Malvaceae	Tilia	Tilia platyphyllos	3152048	Tilia platyphyllos
Carya lacinosa	5.16297	LT50	-38.6307	Larter et al. unpub	France	370	46.3517	4.48778	Pezanin	France	Sigmoid	EL	5	1	5	branch	Mature	tree	Febuary 2022	Winter	Deciduous	Tracheophyta	Magnoliopsida	Fagales	Juglandaceae	Carya	Carya laciniosa	7915743	Carya lacinosa
Carya lacinosa	5.16297	LT0	-21.7725	Larter et al. unpub	France	370	46.3517	4.48778	Pezanin	France	Sigmoid	EL	5	1	5	branch	Mature	tree	Febuary 2022	Winter	Deciduous	Tracheophyta	Magnoliopsida	Fagales	Juglandaceae	Carya	Carya laciniosa	7915743	Carya lacinosa
Cornus florida	17.9743	LT50	-41.9173	Larter et al. unpub	France	370	46.3517	4.48778	Pezanin	France	Sigmoid	EL	5	1	5	branch	Mature	tree	Febuary 2022	Winter	Deciduous	Tracheophyta	Magnoliopsida	Cornales	Cornaceae	Cornus	Cornus florida	3082240	Cornus florida
Cornus florida	17.9743	LT0	-13.5965	Larter et al. unpub	France	370	46.3517	4.48778	Pezanin	France	Sigmoid	EL	5	1	5	branch	Mature	tree	Febuary 2022	Winter	Deciduous	Tracheophyta	Magnoliopsida	Cornales	Cornaceae	Cornus	Cornus florida	3082240	Cornus florida
Fraxinus america	5.87501	LT50	-26.1816	Larter et al. unpub	France	370	46.3517	4.48778	Pezanin	France	Sigmoid	EL	5	1	5	branch	Mature	tree	Febuary 2022	Winter	Deciduous	Tracheophyta	Magnoliopsida	Lamiales	Oleaceae	Fraxinus	Fraxinus americana	3172327	Fraxinus america
Fraxinus america	5.87501	LT0	-11.0314	Larter et al. unpub	France	370	46.3517	4.48778	Pezanin	France	Sigmoid	EL	5	1	5	branch	Mature	tree	Febuary 2022	Winter	Deciduous	Tracheophyta	Magnoliopsida	Lamiales	Oleaceae	Fraxinus	Fraxinus americana	3172327	Fraxinus america
Liquidambar styraciflua	10.143	LT50	-33.4543	Larter et al. unpub	France	370	46.3517	4.48778	Pezanin	France	Sigmoid	EL	5	1	5	branch	Mature	tree	Febuary 2022	Winter	Deciduous	Tracheophyta	Magnoliopsida	Saxifragales	Altingiaceae	Liquidambar	Liquidambar styraciflua	3152824	Liquidambar styraciflua
Liquidambar styraciflua	10.143	LT0	-8.62673	Larter et al. unpub	France	370	46.3517	4.48778	Pezanin	France	Sigmoid	EL	5	1	5	branch	Mature	tree	Febuary 2022	Winter	Deciduous	Tracheophyta	Magnoliopsida	Saxifragales	Altingiaceae	Liquidambar	Liquidambar styraciflua	3152824	Liquidambar styraciflua
Quercus palustris	5.43968	LT50	-31.5012	Larter et al. unpub	France	370	46.3517	4.48778	Pezanin	France	Sigmoid	EL	5	1	5	branch	Mature	tree	Febuary 2022	Winter	Deciduous	Tracheophyta	Magnoliopsida	Fagales	Fagaceae	Quercus	Quercus palustris	8313153	Quercus palustris
Quercus palustris	5.43968	LT0	-21.9328	Larter et al. unpub	France	370	46.3517	4.48778	Pezanin	France	Sigmoid	EL	5	1	5	branch	Mature	tree	Febuary 2022	Winter	Deciduous	Tracheophyta	Magnoliopsida	Fagales	Fagaceae	Quercus	Quercus palustris	8313153	Quercus palustris
Taxodium distichum	5.58618	LT50	-25.9542	Larter et al. unpub	France	370	46.3517	4.48778	Pezanin	France	Sigmoid	EL	5	1	5	branch	Mature	tree	Febuary 2022	Winter	Deciduous	Tracheophyta	Pinopsida	Pinales	Cupressaceae	Taxodium	Taxodium distichum	2684191	Taxodium distichum
Taxodium distichum	5.58618	LT0	-13.4362	Larter et al. unpub	France	370	46.3517	4.48778	Pezanin	France	Sigmoid	EL	5	1	5	branch	Mature	tree	Febuary 2022	Winter	Deciduous	Tracheophyta	Pinopsida	Pinales	Cupressaceae	Taxodium	Taxodium distichum	2684191	Taxodium distichum
Ulmus minor	16.8692	LT50	-37.4567	Larter et al. unpub	France	370	46.3517	4.48778	Pezanin	France	Sigmoid	EL	5	1	5	branch	Mature	tree	Febuary 2022	Winter	Deciduous	Tracheophyta	Magnoliopsida	Rosales	Ulmaceae	Ulmus	Ulmus minor	5361865	Ulmus minor
Ulmus minor	16.8692	LT0	-25.7804	Larter et al. unpub	France	370	46.3517	4.48778	Pezanin	France	Sigmoid	EL	5	1	5	branch	Mature	tree	Febuary 2022	Winter	Deciduous	Tracheophyta	Magnoliopsida	Rosales	Ulmaceae	Ulmus	Ulmus minor	5361865	Ulmus minor
Pinus ponderosa	8.94291	LT50	-44.3752	Larter et al. unpub	France	900	45.353	3.71759	Charvols	France	Sigmoid	EL	5	1	5	branch	Mature	tree	January 2023	Winter	Evergreen	Tracheophyta	Pinopsida	Pinales	Pinaceae	Pinus	Pinus ponderosa	5285053	Pinus ponderosa
Pinus ponderosa	8.94291	LT0	-19.578	Larter et al. unpub	France	900	45.353	3.71759	Charvols	France	Sigmoid	EL	5	1	5	branch	Mature	tree	January 2023	Winter	Evergreen	Tracheophyta	Pinopsida	Pinales	Pinaceae	Pinus	Pinus ponderosa	5285053	Pinus ponderosa
Cupressus arizonica	6.1344	LT50	-21.3104	Larter et al. unpub	France	900	45.353	3.71759	Charvols	France	Sigmoid	EL	5	1	5	branch	Mature	tree	January 2023	Winter	Evergreen	Tracheophyta	Pinopsida	Pinales	Cupressaceae	Cupressus	Cupressus arizonica	2683969	Cupressus arizonica
Cupressus arizonica	6.1344	LT0	-8.24349	Larter et al. unpub	France	900	45.353	3.71759	Charvols	France	Sigmoid	EL	5	1	5	branch	Mature	tree	January 2023	Winter	Evergreen	Tracheophyta	Pinopsida	Pinales	Cupressaceae	Cupressus	Cupressus arizonica	2683969	Cupressus arizonica
Euonymus europaeus	7.73595	LT50	-38.5208	Larter et al. unpub	France	900	45.353	3.71759	Charvols	France	Sigmoid	EL	5	1	5	branch	Mature	tree	January 2023	Winter	Deciduous	Tracheophyta	Magnoliopsida	Celastrales	Celastraceae	Euonymus	Euonymus europaeus	3169131	Euonymus europaeus
Euonymus europaeus	7.73595	LT0	-20.2939	Larter et al. unpub	France	900	45.353	3.71759	Charvols	France	Sigmoid	EL	5	1	5	branch	Mature	tree	January 2023	Winter	Deciduous	Tracheophyta	Magnoliopsida	Celastrales	Celastraceae	Euonymus	Euonymus europaeus	3169131	Euonymus europaeus
Cryptomeria japonica	9.24581	LT50	-18.4967	Larter et al. unpub	France	900	45.353	3.71759	Charvols	France	Sigmoid	EL	5	1	5	branch	Mature	tree	January 2023	Winter	Evergreen	Tracheophyta	Pinopsida	Pinales	Cupressaceae	Cryptomeria	Cryptomeria japonica	5284237	Cryptomeria japonica
Cryptomeria japonica	9.24581	LT0	-1.20416	Larter et al. unpub	France	900	45.353	3.71759	Charvols	France	Sigmoid	EL	5	1	5	branch	Mature	tree	January 2023	Winter	Evergreen	Tracheophyta	Pinopsida	Pinales	Cupressaceae	Cryptomeria	Cryptomeria japonica	5284237	Cryptomeria japonica
Cedrus atlantica	3.97991	LT50	-32.4521	Larter et al. unpub	France	900	45.353	3.71759	Charvols	France	Sigmoid	EL	5	1	5	branch	Mature	tree	January 2023	Winter	Evergreen	Tracheophyta	Pinopsida	Pinales	Pinaceae	Cedrus	Cedrus atlantica	5284702	Cedrus atlantica
Cedrus atlantica	3.97991	LT0	-23.6346	Larter et al. unpub	France	900	45.353	3.71759	Charvols	France	Sigmoid	EL	5	1	5	branch	Mature	tree	January 2023	Winter	Evergreen	Tracheophyta	Pinopsida	Pinales	Pinaceae	Cedrus	Cedrus atlantica	5284702	Cedrus atlantica
Cedrus deodara	2.8978	LT50	-31.55	Larter et al. unpub	France	900	45.353	3.71759	Charvols	France	Sigmoid	EL	5	1	5	branch	Mature	tree	January 2023	Winter	Evergreen	Tracheophyta	Pinopsida	Pinales	Pinaceae	Cedrus	Cedrus deodara	5284698	Cedrus deodara
Cedrus deodara	2.8978	LT0	-25.1856	Larter et al. unpub	France	900	45.353	3.71759	Charvols	France	Sigmoid	EL	5	1	5	branch	Mature	tree	January 2023	Winter	Evergreen	Tracheophyta	Pinopsida	Pinales	Pinaceae	Cedrus	Cedrus deodara	5284698	Cedrus deodara
Sequoia sempervirens	5.4366	LT50	-26.4755	Larter et al. unpub	France	900	45.353	3.71759	Charvols	France	Sigmoid	EL	5	1	5	branch	Mature	tree	January 2023	Winter	Evergreen	Tracheophyta	Pinopsida	Pinales	Cupressaceae	Sequoia	Sequoia sempervirens	2683909	Sequoia sempervirens
Sequoia sempervirens	5.4366	LT0	-12.7773	Larter et al. unpub	France	900	45.353	3.71759	Charvols	France	Sigmoid	EL	5	1	5	branch	Mature	tree	January 2023	Winter	Evergreen	Tracheophyta	Pinopsida	Pinales	Cupressaceae	Sequoia	Sequoia sempervirens	2683909	Sequoia sempervirens
Tsuga heterophylla	29.0428	LT50	-54.9281	Larter et al. unpub	France	900	45.353	3.71759	Charvols	France	Sigmoid	EL	5	1	5	branch	Mature	tree	January 2023	Winter	Evergreen	Tracheophyta	Pinopsida	Pinales	Pinaceae	Tsuga	Tsuga heterophylla	2687210	Tsuga heterophylla
Tsuga heterophylla	29.0428	LT0	-29.6001	Larter et al. unpub	France	900	45.353	3.71759	Charvols	France	Sigmoid	EL	5	1	5	branch	Mature	tree	January 2023	Winter	Evergreen	Tracheophyta	Pinopsida	Pinales	Pinaceae	Tsuga	Tsuga heterophylla	2687210	Tsuga heterophylla
Thuja plicata	9.52452	LT50	-37.1344	Larter et al. unpub	France	900	45.353	3.71759	Charvols	France	Sigmoid	EL	5	1	5	branch	Mature	tree	January 2023	Winter	Evergreen	Tracheophyta	Pinopsida	Pinales	Cupressaceae	Thuja	Thuja plicata	2684171	Thuja plicata
Thuja plicata	9.52452	LT0	-20.4132	Larter et al. unpub	France	900	45.353	3.71759	Charvols	France	Sigmoid	EL	5	1	5	branch	Mature	tree	January 2023	Winter	Evergreen	Tracheophyta	Pinopsida	Pinales	Cupressaceae	Thuja	Thuja plicata	2684171	Thuja plicata
Cornus sanguinea	5.91491	LT50	-47.0867	Larter et al. unpub	France	900	45.353	3.71759	Charvols	France	Sigmoid	EL	5	1	5	branch	Mature	tree	January 2023	Winter	Deciduous	Tracheophyta	Magnoliopsida	Cornales	Cornaceae	Cornus	Cornus sanguinea	3082234	Cornus sanguinea
Cornus sanguinea	5.91491	LT0	-29.3479	Larter et al. unpub	France	900	45.353	3.71759	Charvols	France	Sigmoid	EL	5	1	5	branch	Mature	tree	January 2023	Winter	Deciduous	Tracheophyta	Magnoliopsida	Cornales	Cornaceae	Cornus	Cornus sanguinea	3082234	Cornus sanguinea
Juniperus communis	19.3961	LT50	-80.1353	Larter et al. unpub	France	900	45.353	3.71759	Charvols	France	Sigmoid	EL	5	1	5	branch	Mature	tree	January 2023	Winter	Evergreen	Tracheophyta	Pinopsida	Pinales	Cupressaceae	Juniperus	Juniperus communis	2684709	Juniperus communis
Juniperus communis	19.3961	LT0	-36.6833	Larter et al. unpub	France	900	45.353	3.71759	Charvols	France	Sigmoid	EL	5	1	5	branch	Mature	tree	January 2023	Winter	Evergreen	Tracheophyta	Pinopsida	Pinales	Cupressaceae	Juniperus	Juniperus communis	2684709	Juniperus communis
Ligustrum vulgare	8.78778	LT50	-35.2862	Larter et al. unpub	France	900	45.353	3.71759	Charvols	France	Sigmoid	EL	5	1	5	branch	Mature	tree	January 2023	Winter	Deciduous	Tracheophyta	Magnoliopsida	Lamiales	Oleaceae	Ligustrum	Ligustrum vulgare	3172300	Ligustrum vulgare
Ligustrum vulgare	8.78778	LT0	-18.4032	Larter et al. unpub	France	900	45.353	3.71759	Charvols	France	Sigmoid	EL	5	1	5	branch	Mature	tree	January 2023	Winter	Deciduous	Tracheophyta	Magnoliopsida	Lamiales	Oleaceae	Ligustrum	Ligustrum vulgare	3172300	Ligustrum vulgare
Sambucus nigra	4.45564	LT50	-30.6547	Larter et al. unpub	France	900	45.353	3.71759	Charvols	France	Sigmoid	EL	5	1	5	branch	Mature	tree	January 2023	Winter	Deciduous	Tracheophyta	Magnoliopsida	Dipsacales	Viburnaceae	Sambucus	Sambucus nigra	2888728	Sambucus nigra
Sambucus nigra	4.45564	LT0	-20.6154	Larter et al. unpub	France	900	45.353	3.71759	Charvols	France	Sigmoid	EL	5	1	5	branch	Mature	tree	January 2023	Winter	Deciduous	Tracheophyta	Magnoliopsida	Dipsacales	Viburnaceae	Sambucus	Sambucus nigra	2888728	Sambucus nigra
Crataegus laevigata	3.54835	LT50	-33.9455	Larter et al. unpub	France	900	45.353	3.71759	Charvols	France	Sigmoid	EL	5	1	5	branch	Mature	tree	January 2023	Winter	Deciduous	Tracheophyta	Magnoliopsida	Rosales	Rosaceae	Crataegus	Crataegus laevigata	8252683	Crataegus laevigata
Crataegus laevigata	3.54835	LT0	-24.6906	Larter et al. unpub	France	900	45.353	3.71759	Charvols	France	Sigmoid	EL	5	1	5	branch	Mature	tree	January 2023	Winter	Deciduous	Tracheophyta	Magnoliopsida	Rosales	Rosaceae	Crataegus	Crataegus laevigata	8252683	Crataegus laevigata
Sequoiadendron giganteum	2.57876	LT50	-27.7079	Larter et al. unpub	France	900	45.353	3.71759	Charvols	France	Sigmoid	EL	5	1	5	branch	Mature	tree	January 2023	Winter	Evergreen	Tracheophyta	Pinopsida	Pinales	Cupressaceae	Sequoiadendron	Sequoiadendron giganteum	2684120	Sequoiadendron giganteum
Sequoiadendron giganteum	2.57876	LT0	-20.2661	Larter et al. unpub	France	900	45.353	3.71759	Charvols	France	Sigmoid	EL	5	1	5	branch	Mature	tree	January 2023	Winter	Evergreen	Tracheophyta	Pinopsida	Pinales	Cupressaceae	Sequoiadendron	Sequoiadendron giganteum	2684120	Sequoiadendron giganteum
Betula pubescens	14.7982	LT50	-66.573	Larter et al. unpub	France	900	45.353	3.71759	Charvols	France	Sigmoid	EL	5	1	5	branch	Mature	tree	January 2023	Winter	Deciduous	Tracheophyta	Magnoliopsida	Fagales	Betulaceae	Betula	Betula pubescens	9118014	Betula pubescens
Betula pubescens	14.7982	LT0	-33.3039	Larter et al. unpub	France	900	45.353	3.71759	Charvols	France	Sigmoid	EL	5	1	5	branch	Mature	tree	January 2023	Winter	Deciduous	Tracheophyta	Magnoliopsida	Fagales	Betulaceae	Betula	Betula pubescens	9118014	Betula pubescens
Fraxinus ornus	3.58752	LT50	-25.7124	Larter et al. unpub	France	900	45.353	3.71759	Charvols	France	Sigmoid	EL	5	1	5	branch	Mature	tree	January 2023	Winter	Deciduous	Tracheophyta	Magnoliopsida	Lamiales	Oleaceae	Fraxinus	Fraxinus ornus	3172347	Fraxinus ornus
Fraxinus ornus	3.58752	LT0	-16.3852	Larter et al. unpub	France	900	45.353	3.71759	Charvols	France	Sigmoid	EL	5	1	5	branch	Mature	tree	January 2023	Winter	Deciduous	Tracheophyta	Magnoliopsida	Lamiales	Oleaceae	Fraxinus	Fraxinus ornus	3172347	Fraxinus ornus
Laburnum anagyroides	5.57229	LT50	-30.959	Larter et al. unpub	France	900	45.353	3.71759	Charvols	France	Sigmoid	EL	5	1	5	branch	Mature	tree	January 2023	Winter	Deciduous	Tracheophyta	Magnoliopsida	Fabales	Fabaceae	Laburnum	Laburnum anagyroides	5356345	Laburnum anagyroides
Laburnum anagyroides	5.57229	LT0	-17.0619	Larter et al. unpub	France	900	45.353	3.71759	Charvols	France	Sigmoid	EL	5	1	5	branch	Mature	tree	January 2023	Winter	Deciduous	Tracheophyta	Magnoliopsida	Fabales	Fabaceae	Laburnum	Laburnum anagyroides	5356345	Laburnum anagyroides
Prunus mahaleb	15.2054	LT50	-36.8399	Larter et al. unpub	France	900	45.353	3.71759	Charvols	France	Sigmoid	EL	5	1	5	branch	Mature	tree	January 2023	Winter	Deciduous	Tracheophyta	Magnoliopsida	Rosales	Rosaceae	Prunus	Prunus mahaleb	3022789	Prunus mahaleb
Prunus mahaleb	15.2054	LT0	-7.18144	Larter et al. unpub	France	900	45.353	3.71759	Charvols	France	Sigmoid	EL	5	1	5	branch	Mature	tree	January 2023	Winter	Deciduous	Tracheophyta	Magnoliopsida	Rosales	Rosaceae	Prunus	Prunus mahaleb	3022789	Prunus mahaleb
Prunus padus	6.601	LT50	-32.9683	Larter et al. unpub	France	900	45.353	3.71759	Charvols	France	Sigmoid	EL	5	1	5	branch	Mature	tree	January 2023	Winter	Deciduous	Tracheophyta	Magnoliopsida	Rosales	Rosaceae	Prunus	Prunus padus	3021037	Prunus padus
Prunus padus	6.601	LT0	-20.4457	Larter et al. unpub	France	900	45.353	3.71759	Charvols	France	Sigmoid	EL	5	1	5	branch	Mature	tree	January 2023	Winter	Deciduous	Tracheophyta	Magnoliopsida	Rosales	Rosaceae	Prunus	Prunus padus	3021037	Prunus padus
Sorbus domestica	3.92633	LT50	-29.3776	Larter et al. unpub	France	900	45.353	3.71759	Charvols	France	Sigmoid	EL	5	1	5	branch	Mature	tree	January 2023	Winter	Deciduous	Tracheophyta	Magnoliopsida	Rosales	Rosaceae	Cormus	Cormus domestica	3013206	Sorbus domestica
Sorbus domestica	3.92633	LT0	-20.7164	Larter et al. unpub	France	900	45.353	3.71759	Charvols	France	Sigmoid	EL	5	1	5	branch	Mature	tree	January 2023	Winter	Deciduous	Tracheophyta	Magnoliopsida	Rosales	Rosaceae	Cormus	Cormus domestica	3013206	Sorbus domestica
Acer buergerianum	4.95195	LT50	-25.6601	Larter et al. unpub	France	20	44.8434	-0.57298	Bordeaux	France	Sigmoid	EL	5	1	5	branch	Mature	tree	January 2023	Winter	Deciduous	Tracheophyta	Magnoliopsida	Sapindales	Sapindaceae	Acer	Acer buergerianum	7100404	Acer buergerianum
Acer buergerianum	4.95195	LT0	-13.46	Larter et al. unpub	France	20	44.8434	-0.57298	Bordeaux	France	Sigmoid	EL	5	1	5	branch	Mature	tree	January 2023	Winter	Deciduous	Tracheophyta	Magnoliopsida	Sapindales	Sapindaceae	Acer	Acer buergerianum	7100404	Acer buergerianum
Acer cappadocicum	5.67179	LT50	-26.4109	Larter et al. unpub	France	20	44.8434	-0.57298	Bordeaux	France	Sigmoid	EL	5	1	5	branch	Mature	tree	January 2023	Winter	Deciduous	Tracheophyta	Magnoliopsida	Sapindales	Sapindaceae	Acer	Acer cappadocicum	7262908	Acer cappadocicum
Acer cappadocicum	5.67179	LT0	-13.176	Larter et al. unpub	France	20	44.8434	-0.57298	Bordeaux	France	Sigmoid	EL	5	1	5	branch	Mature	tree	January 2023	Winter	Deciduous	Tracheophyta	Magnoliopsida	Sapindales	Sapindaceae	Acer	Acer cappadocicum	7262908	Acer cappadocicum
Acer griseum	3.1821	LT50	-28.4435	Larter et al. unpub	France	20	44.8434	-0.57298	Bordeaux	France	Sigmoid	EL	5	1	5	branch	Mature	tree	January 2023	Winter	Deciduous	Tracheophyta	Magnoliopsida	Sapindales	Sapindaceae	Acer	Acer griseum	3768452	Acer griseum
Acer griseum	3.1821	LT0	-20.8441	Larter et al. unpub	France	20	44.8434	-0.57298	Bordeaux	France	Sigmoid	EL	5	1	5	branch	Mature	tree	January 2023	Winter	Deciduous	Tracheophyta	Magnoliopsida	Sapindales	Sapindaceae	Acer	Acer griseum	3768452	Acer griseum
Acer opalus	8.19137	LT50	-22.6253	Larter et al. unpub	France	20	44.8434	-0.57298	Bordeaux	France	Sigmoid	EL	5	1	5	branch	Mature	tree	January 2023	Winter	Deciduous	Tracheophyta	Magnoliopsida	Sapindales	Sapindaceae	Acer	Acer opalus	7100278	Acer opalus
Acer opalus	8.19137	LT0	-10.62	Larter et al. unpub	France	20	44.8434	-0.57298	Bordeaux	France	Sigmoid	EL	5	1	5	branch	Mature	tree	January 2023	Winter	Deciduous	Tracheophyta	Magnoliopsida	Sapindales	Sapindaceae	Acer	Acer opalus	7100278	Acer opalus
Acer rubrum	24.3435	LT50	-24.5724	Larter et al. unpub	France	20	44.8434	-0.57298	Bordeaux	France	Sigmoid	EL	5	1	5	branch	Mature	tree	January 2023	Winter	Deciduous	Tracheophyta	Magnoliopsida	Sapindales	Sapindaceae	Acer	Acer rubrum	3189883	Acer rubrum
Acer rubrum	24.3435	LT0	-24.5361	Larter et al. unpub	France	20	44.8434	-0.57298	Bordeaux	France	Sigmoid	EL	5	1	5	branch	Mature	tree	January 2023	Winter	Deciduous	Tracheophyta	Magnoliopsida	Sapindales	Sapindaceae	Acer	Acer rubrum	3189883	Acer rubrum
Acer saccharinum	20.5968	LT50	-49.0207	Larter et al. unpub	France	20	44.8434	-0.57298	Bordeaux	France	Sigmoid	EL	5	1	5	branch	Mature	tree	January 2023	Winter	Deciduous	Tracheophyta	Magnoliopsida	Sapindales	Sapindaceae	Acer	Acer saccharinum	3189837	Acer saccharinum
Acer saccharinum	20.5968	LT0	-10.62	Larter et al. unpub	France	20	44.8434	-0.57298	Bordeaux	France	Sigmoid	EL	5	1	5	branch	Mature	tree	January 2023	Winter	Deciduous	Tracheophyta	Magnoliopsida	Sapindales	Sapindaceae	Acer	Acer saccharinum	3189837	Acer saccharinum
Arbutus unedo	2.484	LT50	-20.5893	Larter et al. unpub	France	67	44.738	-0.775906	INRAE Cestas	France	Sigmoid	EL	5	1	5	branch	Mature	tree	January 2023	Winter	Evergreen	Tracheophyta	Magnoliopsida	Ericales	Ericaceae	Arbutus	Arbutus unedo	2882803	Arbutus unedo
Arbutus unedo	2.484	LT0	-14.17	Larter et al. unpub	France	67	44.738	-0.775906	INRAE Cestas	France	Sigmoid	EL	5	1	5	branch	Mature	tree	January 2023	Winter	Evergreen	Tracheophyta	Magnoliopsida	Ericales	Ericaceae	Arbutus	Arbutus unedo	2882803	Arbutus unedo
Quercus faginea	4.55902	LT50	-29.2547	Larter et al. unpub	France	67	44.738	-0.775906	INRAE Cestas	France	Sigmoid	EL	5	1	5	branch	Mature	tree	January 2023	Winter	Deciduous	Tracheophyta	Magnoliopsida	Fagales	Fagaceae	Quercus	Quercus faginea	2881480	Quercus faginea
Quercus faginea	4.55902	LT0	-20.2761	Larter et al. unpub	France	67	44.738	-0.775906	INRAE Cestas	France	Sigmoid	EL	5	1	5	branch	Mature	tree	January 2023	Winter	Deciduous	Tracheophyta	Magnoliopsida	Fagales	Fagaceae	Quercus	Quercus faginea	2881480	Quercus faginea
Quercus suber	4.05371	LT50	-24.2568	Larter et al. unpub	France	67	44.7576	-0.736417	Toctoucau	France	Sigmoid	EL	5	1	5	branch	Mature	tree	January 2023	Winter	Evergreen	Tracheophyta	Magnoliopsida	Fagales	Fagaceae	Quercus	Quercus suber	2879411	Quercus suber
Quercus suber	4.05371	LT0	-14.17	Larter et al. unpub	France	67	44.7576	-0.736417	Toctoucau	France	Sigmoid	EL	5	1	5	branch	Mature	tree	January 2023	Winter	Evergreen	Tracheophyta	Magnoliopsida	Fagales	Fagaceae	Quercus	Quercus suber	2879411	Quercus suber
Abies holophylla	30.8809	LT50	-46.718	Larter et al. unpub	France	800	44.738	3.02365	Royat	France	Sigmoid	EL	5	1	5	branch	Mature	tree	Febuary 2023	Winter	Evergreen	Tracheophyta	Pinopsida	Pinales	Pinaceae	Abies	Abies holophylla	2685542	Abies holophylla
Abies holophylla	30.8809	LT0	-20.2026	Larter et al. unpub	France	800	44.738	3.02365	Royat	France	Sigmoid	EL	5	1	5	branch	Mature	tree	Febuary 2023	Winter	Evergreen	Tracheophyta	Pinopsida	Pinales	Pinaceae	Abies	Abies holophylla	2685542	Abies holophylla
Acer opalus	3.70771	LT50	-21.4337	Larter et al. unpub	France	20	44.8434	-0.57298	Bordeaux	France	Sigmoid	EL	5	1	5	branch	Mature	tree	Febuary 2023	Winter	Evergreen	Tracheophyta	Magnoliopsida	Sapindales	Sapindaceae	Acer	Acer opalus	7100278	Acer opalus
Acer opalus	3.70771	LT0	-14.3544	Larter et al. unpub	France	20	44.8434	-0.57298	Bordeaux	France	Sigmoid	EL	5	1	5	branch	Mature	tree	Febuary 2023	Winter	Evergreen	Tracheophyta	Magnoliopsida	Sapindales	Sapindaceae	Acer	Acer opalus	7100278	Acer opalus
Ginkgo biloba	11.0631	LT50	-21.253	Larter et al. unpub	France	20	44.8434	-0.57298	Bordeaux	France	Sigmoid	EL	5	1	5	branch	Mature	tree	Febuary 2023	Winter	Deciduous	Tracheophyta	Ginkgoopsida	Ginkgoales	Ginkgoaceae	Ginkgo	Ginkgo biloba	2687885	Ginkgo biloba
Ginkgo biloba	11.0631	LT0	-11.1519	Larter et al. unpub	France	20	44.8434	-0.57298	Bordeaux	France	Sigmoid	EL	5	1	5	branch	Mature	tree	Febuary 2023	Winter	Deciduous	Tracheophyta	Ginkgoopsida	Ginkgoales	Ginkgoaceae	Ginkgo	Ginkgo biloba	2687885	Ginkgo biloba
Quercus cerris	4.62581	LT50	-23.5798	Larter et al. unpub	France	20	44.8434	-0.57298	Bordeaux	France	Sigmoid	EL	5	1	5	branch	Mature	tree	Febuary 2023	Winter	Evergreen	Tracheophyta	Magnoliopsida	Fagales	Fagaceae	Quercus	Quercus cerris	2880580	Quercus cerris
Quercus cerris	4.62581	LT0	-10.5949	Larter et al. unpub	France	20	44.8434	-0.57298	Bordeaux	France	Sigmoid	EL	5	1	5	branch	Mature	tree	Febuary 2023	Winter	Evergreen	Tracheophyta	Magnoliopsida	Fagales	Fagaceae	Quercus	Quercus cerris	2880580	Quercus cerris
Quercus frainetto	5.21869	LT50	-27.513	Larter et al. unpub	France	67	44.738	-0.775906	INRAE Cestas	France	Sigmoid	EL	5	1	5	branch	Mature	tree	Febuary 2023	Winter	Evergreen	Tracheophyta	Magnoliopsida	Fagales	Fagaceae	Quercus	Quercus conferta	2879504	Quercus frainetto
Quercus frainetto	5.21869	LT0	-15.1899	Larter et al. unpub	France	67	44.738	-0.775906	INRAE Cestas	France	Sigmoid	EL	5	1	5	branch	Mature	tree	Febuary 2023	Winter	Evergreen	Tracheophyta	Magnoliopsida	Fagales	Fagaceae	Quercus	Quercus conferta	2879504	Quercus frainetto
Quercus pyrenaica	6.40487	LT50	-28.0674	Larter et al. unpub	France	67	44.738	-0.775906	INRAE Cestas	France	Sigmoid	EL	5	1	5	branch	Mature	tree	Febuary 2023	Winter	Evergreen	Tracheophyta	Magnoliopsida	Fagales	Fagaceae	Quercus	Quercus pyrenaica	2878826	Quercus pyrenaica
Quercus pyrenaica	6.40487	LT0	-18.2532	Larter et al. unpub	France	67	44.738	-0.775906	INRAE Cestas	France	Sigmoid	EL	5	1	5	branch	Mature	tree	Febuary 2023	Winter	Evergreen	Tracheophyta	Magnoliopsida	Fagales	Fagaceae	Quercus	Quercus pyrenaica	2878826	Quercus pyrenaica
Pinus pinea	4.02768	LT50	-21.0957	Larter et al. unpub	France	25	44.805	-0.610678	Campus Pessac	France	Sigmoid	EL	5	1	5	branch	Mature	tree	Febuary 2023	Winter	Evergreen	Tracheophyta	Pinopsida	Pinales	Pinaceae	Pinus	Pinus pinea	5285165	Pinus pinea
Pinus pinea	4.02768	LT0	-7.6709	Larter et al. unpub	France	25	44.805	-0.610678	Campus Pessac	France	Sigmoid	EL	5	1	5	branch	Mature	tree	Febuary 2023	Winter	Evergreen	Tracheophyta	Pinopsida	Pinales	Pinaceae	Pinus	Pinus pinea	5285165	Pinus pinea
Abies numidica	13.205	LT50	-35.4716	Larter et al. unpub	France	800	44.738	3.02365	Royat	France	Sigmoid	EL	5	1	5	branch	Mature	tree	Febuary 2023	Winter	Evergreen	Tracheophyta	Pinopsida	Pinales	Pinaceae	Abies	Abies numidica	2685546	Abies numidica
Abies numidica	13.205	LT0	-12.962	Larter et al. unpub	France	800	44.738	3.02365	Royat	France	Sigmoid	EL	5	1	5	branch	Mature	tree	Febuary 2023	Winter	Evergreen	Tracheophyta	Pinopsida	Pinales	Pinaceae	Abies	Abies numidica	2685546	Abies numidica
Buxus sempervirens	2.79363	LT50	-27.3356	Larter et al. unpub	France	800	44.738	3.02365	Royat	France	Sigmoid	EL	5	1	5	branch	Mature	tree	Febuary 2023	Winter	Evergreen	Tracheophyta	Magnoliopsida	Buxales	Buxaceae	Buxus	Buxus sempervirens	2984671	Buxus sempervirens
Buxus sempervirens	2.79363	LT0	-17.1393	Larter et al. unpub	France	800	44.738	3.02365	Royat	France	Sigmoid	EL	5	1	5	branch	Mature	tree	Febuary 2023	Winter	Evergreen	Tracheophyta	Magnoliopsida	Buxales	Buxaceae	Buxus	Buxus sempervirens	2984671	Buxus sempervirens
Cytisus scoparius	3.04287	LT50	-26.1687	Larter et al. unpub	France	800	44.738	3.02365	Royat	France	Sigmoid	EL	5	1	5	branch	Mature	tree	Febuary 2023	Winter	Evergreen	Tracheophyta	Magnoliopsida	Fabales	Fabaceae	Cytisus	Cytisus scoparius	5354656	Cytisus scoparius
Cytisus scoparius	3.04287	LT0	-17	Larter et al. unpub	France	800	44.738	3.02365	Royat	France	Sigmoid	EL	5	1	5	branch	Mature	tree	Febuary 2023	Winter	Evergreen	Tracheophyta	Magnoliopsida	Fabales	Fabaceae	Cytisus	Cytisus scoparius	5354656	Cytisus scoparius
Juniperus thurifera	3.88884	LT50	-22.327	Larter et al. unpub	France	200	45.1978	5.70245	vers Grenoble	France	Sigmoid	EL	5	1	5	branch	Mature	tree	Febuary 2023	Winter	Evergreen	Tracheophyta	Pinopsida	Pinales	Cupressaceae	Juniperus	Juniperus thurifera	2684528	Juniperus thurifera
Juniperus thurifera	3.88884	LT0	-12.8061	Larter et al. unpub	France	200	45.1978	5.70245	vers Grenoble	France	Sigmoid	EL	5	1	5	branch	Mature	tree	Febuary 2023	Winter	Evergreen	Tracheophyta	Pinopsida	Pinales	Cupressaceae	Juniperus	Juniperus thurifera	2684528	Juniperus thurifera
Picea engelmanii	3.93006	LT50	-35.9428	Larter et al. unpub	France	2100	45.0347	6.40143	Lautaret	France	Sigmoid	EL	5	1	5	branch	Mature	tree	Febuary 2023	Winter	Evergreen	Tracheophyta	Pinopsida	Pinales	Pinaceae	Picea	Picea engelmannii	5284917	Picea engelmanii
Picea engelmanii	3.93006	LT0	-25.864	Larter et al. unpub	France	2100	45.0347	6.40143	Lautaret	France	Sigmoid	EL	5	1	5	branch	Mature	tree	Febuary 2023	Winter	Evergreen	Tracheophyta	Pinopsida	Pinales	Pinaceae	Picea	Picea engelmannii	5284917	Picea engelmanii
