# Supplementary material for: Weak global trade‐off between frost and drought resistance in trees
Source: New Phytol. 2025 Nov 9;249(2):810–28. doi: 10.1111/nph.70718 (PMC12712442; doi:10.1111/nph.70718)
Supplement: Supplementary file 3 — Table S2 New measurements of embolism resistance for the purpose of this study. [file NPH-249-810-s004.xlsx]

## Sheet: Sheet1
Species	declic_P50	declic_P50sd	n	declic_P12	declic_P88	declic_slope	declic_Kmax	phylum	class	order	family	genus	GBIF_species
Abies magnifica	-3.24684	0.149693	5	-2.67213	-3.82154	137.827	0.000544527	Tracheophyta	Pinopsida	Pinales	Pinaceae	Abies	Abies magnifica
Abies procera	-3.29571	0.099152	4	-2.93675	-3.65468	159.422	0.0003296	Tracheophyta	Pinopsida	Pinales	Pinaceae	Abies	Abies procera
Abies shastensis	-3.61021	0.227641	3	-2.81291	-4.40751	77.9743	0.000288082	Tracheophyta	Pinopsida	Pinales	Pinaceae	Abies	Abies magnifica
Fagus orientalis	-2.891	0.166681	5	-2.09379	-3.6882	64.1614	0.00242973	Tracheophyta	Magnoliopsida	Fagales	Fagaceae	Fagus	Fagus orientalis
Juniperus drupacea	-11.8142	0.817996	5	-8.53624	-15.0922	16.7351	0.00028564	Tracheophyta	Pinopsida	Pinales	Cupressaceae	Juniperus	Juniperus drupacea
Juniperus polycarpos var. seravschanica	-8.7342	1.24573	4	-5.1012	-12.3672	15.3478	0.000226288	Tracheophyta	Pinopsida	Pinales	Cupressaceae	Juniperus	Juniperus excelsa
Juniperus pseudosabina	-6.27691	0.955553	5	-4.20991	-8.34392	29.5311	0.000361776	Tracheophyta	Pinopsida	Pinales	Cupressaceae	Juniperus	Juniperus pseudosabina
Larix laricina	-3.38896	0.464035	4	-2.40447	-4.37346	53.9208	0.000221129	Tracheophyta	Pinopsida	Pinales	Pinaceae	Larix	Larix laricina
Picea sitchensis	-3.29979	0.253967	5	-2.55107	-4.04851	74.0036	0.000238716	Tracheophyta	Pinopsida	Pinales	Pinaceae	Picea	Picea sitchensis
Pinus nigra austrica	-3.30393	0.319828	7	-2.79479	-3.81307	112.917	0.000201931	Tracheophyta	Pinopsida	Pinales	Pinaceae	Pinus	Pinus nigra
Pinus nigra calabrica	-3.29176	0.230376	5	-2.85237	-3.73115	118.813	0.00028112	Tracheophyta	Pinopsida	Pinales	Pinaceae	Pinus	Pinus nigra
Pinus nigra corsicana	-3.1984	0.125037	7	-2.72887	-3.66793	118.459	0.000279852	Tracheophyta	Pinopsida	Pinales	Pinaceae	Pinus	Pinus nigra
Pinus nigra salzmannii	-3.50157	0.0165786	3	-2.87724	-4.12591	90.5772	0.000352846	Tracheophyta	Pinopsida	Pinales	Pinaceae	Pinus	Pinus nigra
Pinus resinosa	-3.33379	0.0998581	6	-2.8596	-3.80798	110.414	0.000428679	Tracheophyta	Pinopsida	Pinales	Pinaceae	Pinus	Pinus resinosa
Pinus strobus	-2.79993	0.0852957	3	-2.56021	-3.03966	209.766	0.000492453	Tracheophyta	Pinopsida	Pinales	Pinaceae	Pinus	Pinus strobus
Tilia platyphyllos	-2.87556	0.0843332	4	-1.93748	-3.81364	55.211	0.000707016	Tracheophyta	Magnoliopsida	Malvales	Malvaceae	Tilia	Tilia platyphyllos
Tilia tomentosa	-3.06366	0.200802	4	-2.34083	-3.78649	76.9942	0.00232012	Tracheophyta	Magnoliopsida	Malvales	Malvaceae	Tilia	Tilia tomentosa
Tsuga mertensiana	-4.15008	0.3389	4	-3.51357	-4.7866	85.8697	0.000289017	Tracheophyta	Pinopsida	Pinales	Pinaceae	Tsuga	Tsuga mertensiana
Acer campestre	-5.31197	0.246469				48.327	0.971363	Tracheophyta	Magnoliopsida	Sapindales	Sapindaceae	Acer	Acer campestre
Acer campestre pyramidalis	-4.95755					94.4217	0.434868	Tracheophyta	Magnoliopsida	Sapindales	Sapindaceae	Acer	Acer campestre
Acer davidii	-4.6899					52.3706	0.27958	Tracheophyta	Magnoliopsida	Sapindales	Sapindaceae	Acer	Acer davidii
Acer ginnala	-4.73868	0.297225				54.3517	1.51624	Tracheophyta	Magnoliopsida	Sapindales	Sapindaceae	Acer	Acer tataricum
Acer opalus	-4.346	0.227445				65.0875	0.86299	Tracheophyta	Magnoliopsida	Sapindales	Sapindaceae	Acer	Acer opalus
