# Supplementary material for: Weak global trade‐off between frost and drought resistance in trees
Source: New Phytol. 2025 Nov 9;249(2):810–28. doi: 10.1111/nph.70718 (PMC12712442; doi:10.1111/nph.70718)
Supplement: Supplementary file 4 — Table S3 Full trait and climate data (including sources). Please note: Wiley is not responsible for the content or functionality of any Supporting Information supplied by the authors. Any queries (other than missing material) should be directed to the New Phytologist Central Office. [file NPH-249-810-s003.xlsx]

## Sheet: DB
Species	pheno	P50	Source_P50	P50_leaf	Source_P50leaf	P50_stem	Source_P50stem	ConduitDiameter	Source_conduitD	Kmax	Source_Kmax	MaxHeight	Source_height	SLA	Source_SLA	WoodDensity	Source_WD	LT50	Source_LTx	bio1_mean	bio1_5pcQ	bio1_95pcQ	bio12_mean	bio12_5pcQ	bio12_95pcQ	bio17_mean	bio17_5pcQ	bio17_95pcQ	AI_mean	AI_5pcQ	AI_95pcQ	mintemp_mean	mintemp_5pcQ	mintemp_95pcQ
Abies alba	Gymnosperms		XFTdb_v2				XFTdb_v2	20.4276	XFTv2		XFTdb_v2	34.2121	Laura_model	5.8664	BIEN	0.480063	XFTv2	-41.6641	LT50_Branch	8.18033	4.5	11.3	866.767	579.95	1315.1	166.613	94	274.05	1.05498	0.66808	1.70224	-21.303	-28.3	-12.6
Abies amabilis	Gymnosperms											28.8	Tallo_DB	5.27	BIEN	0.42	TRY	-30	LT0_Branch	6.20513	1.9	10.2	1701.81	661.8	2820	164.844	70.4	279.4	2.12408	0.7452	3.9136	-22.7966	-33.445	-11.065
Abies balsamea	Gymnosperms		XFTdb_v2				XFTdb_v2	20.6094	TRY		XFTdb_v2	19.7792	Laura_model	11.2704	BIEN	0.33	Chave_Zanne	-68.942	LT0_Branch	4.53903	-0.145	7.8	949.941	589.2	1356	176.465	63	284	1.15778	0.7085	1.84977	-35.4998	-43.6	-25
Abies concolor	Gymnosperms		XFTdb_v2		XFTdb_v2		XFTdb_v2				XFTdb_v2	56.2689	Laura_model	3.84661	TRY	0.37	Chave_Zanne	-66.136	LT50_Branch	7.71861	3.1	13.325	685.319	312	1288	86.9298	20	188	0.64491	0.15728	1.28788	-25.7667	-36	-14
Abies grandis	Gymnosperms		XFTdb_v2			-3.65	NicoMSP	23.3066	XFTv2		XFTdb_v2	41.5459	Laura_model		BIEN	0.471299	XFTv2	-58.6688	LT50_Branch	8.46478	4.5	11.17	909.94	567.3	1722	140.714	65	223	1.06629	0.51512	2.06432	-20.7676	-33.55	-10.3
Abies lasiocarpa	Gymnosperms		XFTdb_v2				XFTdb_v2	16.5423	XFTv2	0.32	XFTdb_v2	25.4645	Laura_model	3.94859	TRY	0.490022	XFTv2	-44.982	LT50_Branch	2.17997	-3.5	8.3	786.921	354	1969.6	112.125	46	184.9	0.940065	0.281675	2.39661	-35.1012	-45.4	-19.4
Abies magnifica	Gymnosperms	-3.24684	Declic_Max							0.000544527	Declic_Max	43.9825	Laura_model		BIEN	0.36	Chave_Zanne	-38.8474	LT50_Branch	6.35205	2.69	11.92	953.174	471.5	1460.4	55.5068	20.9	95	0.800237	0.29012	1.49298	-26.242	-33.8	-15.89
Abies pinsapo	Gymnosperms		XFTdb_v2			-4.15	NicoMSP	12.7977	TRY		XFTdb_v2				BIEN	0.482976	XFTv2			11.7987	7.79	16.2	727.197	419.7	1155.4	115.701	19.9	223	0.606568	0.2523	1.09926	-13.7808	-24.5	-4.59
Abies procera	Gymnosperms	-3.29571	Declic_Max							0.0003296	Declic_Max	40	TRY_DB		BIEN	0.37	Chave_Zanne	-45.8508	LT50_Branch	7.80175	4.885	10.2	1070.72	586	2247.55	160.255	88	265	1.44465	0.74865	2.85389	-18.9868	-28.4	-9.6
Abies shastensis	Gymnosperms	-3.61021	Declic_Max							0.000288082	Declic_Max				BIEN			-37.4887	LT50_Branch
Abies spp	Gymnosperms
Acer campestre	Deciduous Angiosperms		XFTdb_v2				XFTdb_v2	29.02	XFTv2	0.86	XFTdb_v2	19.5808	Laura_model	21.3193	TRY	0.57	XFTv2	-33.1347	LT50_Branch	9.67635	7.1	12.8	787.706	564	1125.9	155.403	99	228	0.895802	0.562095	1.36472	-18.9403	-26.4	-11.3
Acer grandidentatum	Deciduous Angiosperms		XFTdb_v2				XFTdb_v2	20.896	XFTv2		XFTdb_v2				BIEN					10.9599	2.35	19.7	520.995	287.5	842	72.2529	22	149.5	0.304654	0.14755	0.4874	-24.1974	-36.75	-10.7
Acer macrophyllum	Deciduous Angiosperms											2.77	TRY_DB	29.548	TRY	0.47	TRY	-20	LT0_Branch	10.2166	5.5	14.9	1268.05	458.2	2326.8	82.8296	6	189.2	1.20292	0.25138	2.68332	-16.7984	-28.19	-4.79998
Acer monspessulanum	Deciduous Angiosperms	-6.74	NicoMSP			-6.74	NicoMSP	40.25	Lens2013	1.76	NicoMSP	7	Tallo_DB	13.85	TRY	0.63	XFTv2	-32.3336	LT50_Branch	11.6447	7.7	15.4	758.657	441.15	1131.85	130.918	31	228	0.650393	0.25716	1.12648	-14.7916	-23.1	-6.44999
Acer negundo	Deciduous Angiosperms		XFTdb_v2				XFTdb_v2	33.5	XFTv2	17.04	XFTdb_v2	15	TRY_DB	23.0384	TRY	0.416	Chave_Zanne	-29	LT50_Branch	9.77787	3	16.9	779.723	405	1264	137.388	37	257	0.729426	0.2639	1.0983	-25.5867	-43.4	-7.49999
Acer opalus	Deciduous Angiosperms	-4.4	NicoMSP			-4.4	NicoMSP				NicoMSP			15.5902	TRY	0.527577	TRY	-22.0295	LT50_Branch	10.1408	5.4	14.1	870.002	596.15	1248	168.846	81	276	0.84628	0.408465	1.46118	-16.8591	-24.2	-8.89999
Acer platanoides	Deciduous Angiosperms		XFTdb_v2				XFTdb_v2	26.45	XFTv2	1	XFTdb_v2	30	TRY_DB	18.6392	TRY	0.49	XFTv2	-38.7918	LT50_Branch	7.74116	3.9	11.2	751.643	534	1159	139.788	85	245	0.937366	0.6217	1.42813	-24.3774	-37.8	-14.485
Acer pseudoplatanus	Deciduous Angiosperms		XFTdb_v2				XFTdb_v2	22.5175	XFTv2	0.866667	XFTdb_v2	31.842	Laura_model	15.675	TRY	0.47	XFTv2	-34.3914	LT50_Branch	8.83123	5.5	11.9	860.534	568	1377.5	163.607	98	265	1.0751	0.63699	1.96557	-18.9658	-27.4	-9.6
Acer rubrum	Deciduous Angiosperms		XFTdb_v2				XFTdb_v2	35.8767	XFTv2	3.43833	XFTdb_v2	28.5062	Laura_model	18.6212	TRY	0.515	XFTv2	-24.5724	LT50_Branch	11.0571	3.945	20.3	1134.02	783.45	1509.55	222.262	97	308.55	0.989069	0.7264	1.45112	-26.5529	-39.3	-10.6
Acer saccharinum	Deciduous Angiosperms		XFTdb_v2				XFTdb_v2	34.475	TRY		XFTdb_v2	27.6525	Laura_model	29.7	BIEN	0.44	Chave_Zanne	-49.0207	LT50_Branch	9.69257	5	15.505	912.652	561	1294	167.162	63.95	266	0.863039	0.517005	1.19806	-27.3818	-38.1	-15.6
Acer saccharum	Deciduous Angiosperms		XFTdb_v2				XFTdb_v2	33.6994	TRY		XFTdb_v2	26.0554	Laura_model	36.0156	TRY	0.56	Chave_Zanne	-53.3333	LT0_Branch	8.30139	3.6	14.6	1027.5	750	1373	196.766	73	283	1.00448	0.71867	1.47535	-31.4741	-40	-21.925
Aesculus glabra	Deciduous Angiosperms													20.4229	BIEN			-70	LT0_Branch	11.0284	6.5	16.835	950.406	616.95	1278.9	164.706	68	260	0.832549	0.48152	1.15186	-27.1296	-36.6	-12.69
Alnus glutinosa	Deciduous Angiosperms		XFTdb_v2				XFTdb_v2	19.2318	TRY	4.79e-05	XFTdb_v2	22.2565	Laura_model	14.5446	TRY	0.419703	Chave_Zanne	-29.515	LT50_Bud	8.45545	3.9	12.8	784.583	544	1254	143.788	84	235	0.994019	0.59716	1.77446	-21.2718	-37.4	-9.78998
Alnus incana	Deciduous Angiosperms		XFTdb_v2				XFTdb_v2			3.89e-05	XFTdb_v2	15	TRY_DB	15.8518	TRY	0.43911	Chave_Zanne	-41.8881	LT50_Branch	4.9227	-0.6	9.9	762.995	490	1301	132.575	70	256.4	1.07032	0.64832	1.7846	-30.8563	-44.68	-16.3
Alnus rubra	Deciduous Angiosperms		XFTdb_v2				XFTdb_v2				XFTdb_v2	31.6257	Laura_model	15.3829	BIEN	0.37	Chave_Zanne	-30	LT0_Branch	8.69541	4.6	11.8	1604.77	651.8	2853.4	151.135	28	332.8	1.92421	0.58637	4.17278	-17.4391	-31.1	-6.39999
Arbutus menziesii	Evergreen Angiosperms		XFTdb_v2				XFTdb_v2	20.96	XFTv2	2.06	XFTdb_v2	22.4986	Laura_model	8.345	TRY	0.57	TRY			11.0699	7.605	14.9	1158.25	513.05	1947.75	61.8688	5	149	1.03699	0.3056	2.01505	-13.8966	-24.96	-3.89999
Arbutus unedo	Evergreen Angiosperms	-7.84	NicoMSP	-5.9	Cardoso2022	-7.84	NicoMSP	20.5552	TRY		NicoMSP	12.2	Tallo_DB	9.26362	TRY	0.65	Chave_Zanne	-20.5893	LT50_Branch	13.6998	10.365	17.1	749.084	442	1184.35	104.044	18	197.35	0.605336	0.24893	1.1427	-9.65791	-17.7	-0.700006
Betula alleghaniensis	Deciduous Angiosperms		XFTdb_v2				XFTdb_v2			0.94	XFTdb_v2	20.4912	Laura_model	37.2737	TRY	0.55	Chave_Zanne	-24.25	LT50_Bud	6.49388	3.02	10.4	1041.71	764	1373.8	205.368	84	291.8	1.13353	0.77525	1.7016	-32.7861	-40.7	-25.35
Betula nigra	Deciduous Angiosperms		XFTdb_v2				XFTdb_v2				XFTdb_v2			12.1466	BIEN	0.49	Chave_Zanne			13.0325	7	19.3	1147.53	800	1501	223.306	88	300	0.880664	0.69697	1.09034	-24.9072	-35.9	-14.3
Betula papyrifera	Deciduous Angiosperms		XFTdb_v2				XFTdb_v2				XFTdb_v2	19.8575	Laura_model	25.4207	TRY	0.48	Chave_Zanne			4.82524	-2	9.6	875.205	430	1306.6	154.415	50	274	1.01894	0.4712	1.71093	-35.0559	-45.4	-22.4
Betula pendula	Deciduous Angiosperms		XFTdb_v2	-3.37	Cardoso2022		XFTdb_v2	19.95	XFTv2	1.81028	XFTdb_v2	24.8282	Laura_model	13.6909	TRY	0.517843	Chave_Zanne	-44.1681	LT50_Branch	6.99051	0.9	11.1	751.502	505.95	1218.05	136.954	73	235	0.975124	0.596285	1.58929	-25.0658	-42.87	-13.2
Betula pubescens	Deciduous Angiosperms		XFTdb_v2	-1.77	Cardoso2022		XFTdb_v2			3.09e-05	XFTdb_v2	20.5	Tallo_DB	14.5043	TRY	0.52521	Chave_Zanne	-66.573	LT50_Branch	5.18428	-1.4	10.4	780.607	479.85	1471	135.171	72	257.15	1.16981	0.69736	2.32642	-27.8134	-46.3	-11.9
Bursera simaruba	Deciduous Angiosperms		XFTdb_v2				XFTdb_v2				XFTdb_v2	19.9	Tallo_DB	11.8013	BIEN	0.305	Chave_Zanne			24.6503	20.2	27.2	1518.87	716.6	2861.65	109.417	8	262	0.855542	0.38685	1.6651	9.54655	-2.70001	21.2
Buxus sempervirens	Evergreen Angiosperms	-8	NicoMSP			-8	NicoMSP	6.63844	TRY		NicoMSP	5	TRY_DB	8.45818	TRY	0.78	TRY	-27.3356	LT50_Branch	10.2731	6.9	14.4	807.185	530	1188	153.937	74	237	0.865846	0.37192	1.45513	-17.2465	-25.6	-7.99999
Calocedrus decurrens	Gymnosperms	-5.27874	CCotW_SD		XFTdb_v2	-5.27874	CCotW_SD	11.0825	TRY	0.0003208	CCotW_SD	59.1104	Laura_model		BIEN	0.497846	XRaySD	-24.27	LT50_Leaf	10.5177	5.3	16.2	934.46	385	1540.8	59.5148	7.85	177	0.706343	0.19234	1.39914	-18.7537	-29.8	-4.69001
Carpinus betulus	Deciduous Angiosperms		XFTdb_v2	-4.87	Cardoso2022		XFTdb_v2	23.66	XFTv2	0.625009	XFTdb_v2	25.7809	Laura_model	34.3667	TRY	0.693105	Chave_Zanne	-26.8568	LT50_Branch	9.41385	7	12.3	774.585	560	1087	152.719	95	223	0.915508	0.62113	1.38449	-19.9498	-27.1	-12.6
Carya laciniosa	Deciduous Angiosperms														BIEN	0.6575	TRY	-38.6307	LT50_Branch	11.6846	8.185	16.615	1043.1	801.65	1400.9	192.574	99	262.3	0.840562	0.67044	0.99846	-27.7976	-33.2	-17.985
Carya ovalis	Deciduous Angiosperms													21.4247	BIEN			-35	LT0_Branch	11.443	7.38	17.82	1141.77	872.6	1466.6	233.245	155.4	287.2	0.943308	0.7538	1.16467	-26.2439	-32.28	-16.56
Castanea sativa	Deciduous Angiosperms							35.7557	TRY			23.2	Tallo_DB	14.0714	TRY	0.455362	TRY	-31.4843	LT50_Branch	10.4378	7.7	13.9	823.791	578	1192	152.569	69	225	0.910864	0.5239	1.4424	-16.7774	-25.2	-7.00999
Celtis occidentalis	Deciduous Angiosperms											21.9	Tallo_DB	21.667	TRY	0.49	TRY	-40	LT0_Branch	10.8821	6.3	16.34	922.495	497	1276.4	156.491	39	265	0.754713	0.31938	1.04103	-28.6247	-37.6	-16.16
Ceratonia siliqua	Evergreen Angiosperms		XFTdb_v2				XFTdb_v2	35	TRY		XFTdb_v2			9.87848	TRY	0.51802	TRY			16.3976	13.4	19.3	619.713	307.3	985.4	48.134	1.3	144	0.389816	0.16996	0.76362	-4.42215	-12.6	2.48501
Cercis canadensis	Deciduous Angiosperms											10	Tallo_DB	18.6967	TRY	0.65	TRY	-27.5	LT0_Branch	13.6729	8.4	19.6	1084.61	756.85	1446.3	204.082	78	289.15	0.802697	0.41863	1.05945	-24.776	-33.1	-13.6
Cercocarpus ledifolius	Deciduous Angiosperms		XFTdb_v2				XFTdb_v2	20	TRY	6.93	XFTdb_v2			2.40263	BIEN					6.43048	2.1	12.4	463.233	248	770	60.227	23	102	0.314134	0.1289	0.5909	-30.59	-38.4	-16.1
Chamaecyparis nootkatensis	Gymnosperms
Chamaecyparis thyoides	Gymnosperms	-3.48085	CCotW_SD			-3.48085	CCotW_SD			0.0006145	CCotW_SD				BIEN	0.542489	XRaySD			13.3909	7.7	19.955	1216.06	806.9	1598.1	246.398	122.45	314	0.942985	0.742385	1.14814	-20.6702	-29.82	-6.20001
Cornus florida	Deciduous Angiosperms		XFTdb_v2				XFTdb_v2	26.455	XFTv2	0.65	XFTdb_v2	11.1	Tallo_DB	23.4238	TRY	0.60011	XFTv2	-41.9173	LT50_Branch	13.1661	8.3	18.9	1160.65	890.65	1479.7	231.768	148	297	0.886687	0.71155	1.10119	-24.7949	-32.6	-14.8
Corylus avellana	Deciduous Angiosperms		XFTdb_v2				XFTdb_v2	25.4125	TRY	0.825023	XFTdb_v2	14.5	Tallo_DB	15.4636	TRY	0.5166	Chave_Zanne	-24.4528	LT50_Branch	8.83923	4.7	12.6	818.947	556.7	1279.3	154.5	90	245	0.997396	0.60893	1.72825	-20.2861	-32.195	-10.7
Crataegus monogyna	Deciduous Angiosperms	-6.83	NicoMSP			-6.83	NicoMSP	15.3807	TRY		NicoMSP	10	Tallo_DB	12.455	TRY	0.537833	TRY			9.77084	6.5	13.9	803.116	537	1233.05	150.103	71	235	0.928649	0.417815	1.64992	-17.325	-26	-6.1
Cupressus sempervirens	Gymnosperms		XFTdb_v2			-10.39	NicoMSP	15.8811	XFTv2		XFTdb_v2				BIEN	0.633891	XFTv2	-20	LT0_Branch	13.9671	9.7	18.4	736.194	395.15	1215.85	102.937	6	204	0.58059	0.215075	1.13575	-9.83214	-20.3	1.50001
Diospyros texana	Deciduous Angiosperms		XFTdb_v2				XFTdb_v2			0.356712	XFTdb_v2				BIEN					19.9848	17.9	23	635.965	306.65	881	93.2278	26	163.45	0.33216	0.13688	0.49954	-13.6696	-19.7	-6.70999
Diospyros texana	Deciduous Angiosperms		XFTdb_v2				XFTdb_v2			0.356712	XFTdb_v2				BIEN					19.9848	17.9	23	635.965	306.65	881	93.2278	26	163.45	0.33216	0.13688	0.49954	-13.6696	-19.7	-6.70999
Erica arborea	Evergreen Angiosperms							46.3333	TRY					8.06	BIEN			-20	LT0_Branch	13.1534	8.495	17.1	782.704	456	1258.25	97.294	16	183	0.670161	0.268975	1.32071	-9.38915	-17.6	-0.1
Fagus grandifolia	Deciduous Angiosperms		XFTdb_v2				XFTdb_v2			0.84	XFTdb_v2	33.3655	Laura_model	40.903	TRY	0.56	Chave_Zanne	-35	LT0_Branch	9.84363	4.4	17.6	1119.64	808	1471	227.82	140	297	1.02596	0.78075	1.46315	-28.8128	-38.3	-17.015
Fagus sylvatica	Deciduous Angiosperms		XFTdb_v2	-3.94	Cardoso2022		XFTdb_v2	23.36	XFTv2	1.62314	XFTdb_v2	29.3431	Laura_model	19.2398	TRY	0.530926	XFTv2	-33.2704	LT50_Branch	8.75488	5.9	11.4	820.372	568	1209.1	157.066	94.45	241	1.00416	0.64146	1.60308	-19.948	-27.3	-11.4
Ficus carica	Deciduous Angiosperms		XFTdb_v2				XFTdb_v2			0.56	XFTdb_v2			11.4737	TRY			-19.7925	LT50_Branch	13.3803	8.7	18.8	780.311	388	1305.6	119.187	6	247	0.661435	0.2066	1.2211	-12.078	-24.4	1.35
Ficus citrifolia	Evergreen Angiosperms		XFTdb_v2				XFTdb_v2				XFTdb_v2				BIEN	0.4	TRY			23.2931	16.9	27.1	1891.15	836.1	3487.2	184.568	15	466.5	1.21337	0.46742	2.26263	10.5137	-2.99999	20.8
Fraxinus americana	Deciduous Angiosperms		XFTdb_v2				XFTdb_v2	19.21	XFTv2		XFTdb_v2	30.9925	Laura_model	33.2781	TRY	0.55	Chave_Zanne	-26.1816	LT50_Branch	10.0519	4.7	17.9	1057.16	757	1422	201.902	74	284	0.964939	0.61927	1.45124	-28.1629	-38.025	-14.475
Fraxinus angustifolia	Deciduous Angiosperms	-4.76	Cardoso2022			-4.76	Cardoso2022				Cardoso2022	9	Tallo_DB	24.5915	TRY					12.9758	9.3	16.9	712.646	422	1100.3	107.798	20	191	0.590006	0.2451	1.0894	-11.6932	-21.255	-1.89999
Fraxinus excelsior	Deciduous Angiosperms		XFTdb_v2				XFTdb_v2	28.4	Lens2013		XFTdb_v2	29.5644	Laura_model	12.7673	TRY	0.569767	Chave_Zanne	-23.8981	LT50_Branch	8.53252	5.1	11.8	812.539	554	1297	154.77	91	247	1.02834	0.64659	1.81709	-20.1835	-28.5	-11.2
Fraxinus ornus	Deciduous Angiosperms											18.8	Tallo_DB	15.0932	BIEN			-25.7124	LT50_Branch	11.577	7.8	15.5	802.878	505.05	1232.95	139.54	51	226	0.763308	0.3274	1.34794	-15.6053	-25.55	-3.99999
Fraxinus pennsylvanica	Deciduous Angiosperms							55.381	TRY			27.6	Tallo_DB	22.722	TRY	0.61975	TRY	-19.36	LT50_Bud	9.39529	3.245	18.4	829.695	395.45	1365	143.497	36	267.55	0.741948	0.2907	1.1122	-30.047	-42.3	-14.855
Ilex aquifolium	Evergreen Angiosperms		XFTdb_v2				XFTdb_v2	8.41	Lens2013		XFTdb_v2	23	TRY_DB	6.81131	TRY	0.65	Chave_Zanne	-25.022	LT50_Branch	9.88848	7.2	13.3	884.563	598	1362.4	163.965	95	246	1.03379	0.57879	1.89267	-16.6098	-24.5	-7.79998
Ilex opaca	Evergreen Angiosperms											5	TRY_DB	9.99106	TRY	0.5	TRY	-25	LT0_Branch	14.6947	9.5	20.1	1243.93	992	1566.7	250.398	182	318	0.90615	0.7313	1.11999	-22.0767	-31.5	-12.1
Juglans cinerea	Deciduous Angiosperms													16.4	BIEN	0.4	TRY	-25	LT0_Bud	8.26081	4.7	13.2	984.872	670.1	1314.6	190.396	80	278.95	0.970527	0.7338	1.33739	-31.1317	-38.59	-23.31
Juglans nigra	Deciduous Angiosperms											26.7	Tallo_DB	18.9477	BIEN	0.545667	TRY	-37.6807	LT50_Branch	11.1127	6.6	17.5	960.267	592.25	1384.75	178.223	66	277	0.83517	0.46595	1.12478	-25.4347	-36.2	-13.1
Juglans regia	Deciduous Angiosperms		XFTdb_v2				XFTdb_v2	39.275	TRY		XFTdb_v2	24	TRY_DB	16.6769	TRY	0.536172	Chave_Zanne	-25.7513	LT50_Branch	10.5887	7.2	14.9	784.39	500	1165	142.979	45	223	0.814711	0.32876	1.31078	-17.285	-26.2	-6.39999
Juniperus ashei	Gymnosperms		XFTdb_v2				XFTdb_v2	4.6	XFTv2	0.28	XFTdb_v2				BIEN	0.636	XFTv2			18.3096	14.43	20.7	751.96	394	1071.8	122.707	34	190.4	0.406668	0.17191	0.6742	-17.7464	-23.47	-11.26
Juniperus californica	Gymnosperms																			14.9372	10.37	19.3	405.117	142.7	807.9	15.6253	3	37.6	0.205541	0.06255	0.4946	-10.5094	-22.05	-2.96999
Juniperus coahuilensis	Gymnosperms																			16.3262	12.2	19.6	445.533	267.6	652.15	31.4393	14	56	0.20948	0.11753	0.340925	-14.107	-23.935	-5.49999
Juniperus communis	Gymnosperms		XFTdb_v2			-6.01444	NicoMSP	9.91245	XFTv2	0.560087	XFTdb_v2			6.46144	BIEN	0.609692	XFTv2	-80.1353	LT50_Branch	5.2988	-1.5	11.9	792.088	471	1444	138.111	64	271	1.08101	0.4738	2.1983	-28.2679	-45.8	-13.2
Juniperus deppeana	Gymnosperms		XFTdb_v2				XFTdb_v2			0.21	XFTdb_v2			3.58118	TRY	0.549	XFTv2			13.6907	8.2	18.935	593.961	314.95	1092.4	39.4773	16	66	0.31782	0.1472	0.6191	-14.639	-28.3	-3.165
Juniperus monosperma	Gymnosperms		XFTdb_v2				XFTdb_v2			0.2385	XFTdb_v2	3	TRY_DB	2.7303	TRY	0.622	XFTv2	-20	LT0_Bud	12.1108	7	18.7	396.769	248	583.45	41.4189	20	69.45	0.201213	0.1169	0.30609	-22.7432	-31.49	-7.20999
Juniperus occidentalis	Gymnosperms		XFTdb_v2			-9	NicoMSP			0.28	XFTdb_v2	11.5291	Laura_model		BIEN	0.601	XFTv2			7.16647	3.1	12.305	505.499	249	1102.25	47.6426	23.95	70	0.34438	0.149745	0.781625	-28.985	-35.8	-17.29
Juniperus osteosperma	Gymnosperms		XFTdb_v2		XFTdb_v2		XFTdb_v2	9.5	XFTv2	0.45	XFTdb_v2			2.5738	TRY	0.635175	XFTv2			9.08485	4.4	15.1	323.86	183	535.5	51.3349	25.75	88.25	0.177788	0.08965	0.316075	-28.4153	-36.6	-16.275
Juniperus oxycedrus	Gymnosperms																			13.2716	9.4	17.2	628.996	397.85	927	87.8562	20	177	0.442473	0.22275	0.80955	-10.7508	-18.5	-1.1
Juniperus phoenicea	Gymnosperms																			13.6184	9	17.9	617.235	351.5	977.5	84.709	10	183.75	0.422215	0.20365	0.808	-8.84882	-17.9	2.30999
Juniperus pinchotii	Gymnosperms		XFTdb_v2			-14.1	NicoMSP			0.19	XFTdb_v2				BIEN	0.596	XFTv2			16.788	13.6	19.64	532.83	286.6	846.2	56.9937	16	140	0.265076	0.13556	0.45942	-16.6369	-23.84	-6.39999
Juniperus scopulorum	Gymnosperms		XFTdb_v2				XFTdb_v2	15.3715	XFTv2	0.12	XFTdb_v2			4.02211	TRY	0.597927	XFTv2			6.78759	1.99	12.51	470.222	269	808.1	66.1787	27	130	0.360994	0.15402	0.83111	-32.198	-41.3	-16.3
Juniperus thurifera	Gymnosperms		XFTdb_v2				XFTdb_v2			0.2182	XFTdb_v2				BIEN	0.53	TRY	-22.327	LT50_Branch	10.6538	6.5	14.3	626.993	405	1068.5	109.55	45	230.5	0.483335	0.23156	1.08702	-13.7722	-20.7	-8.29998
Juniperus virginiana	Gymnosperms		XFTdb_v2				XFTdb_v2	7.42	XFTv2	0.353333	XFTdb_v2	17.8815	Laura_model	2.47824	BIEN	0.615274	XFTv2	-37.9371	LT50_Branch	12.9672	6.5	20.075	1066.28	640.25	1454	195.885	58	289	0.818004	0.4298	1.08108	-24.7239	-36.6	-11
Laburnum anagyroides	Deciduous Angiosperms							21.6375	TRY			8	TRY_DB	18.1635	TRY	0.921301	TRY	-30.959	LT50_Branch	9.22217	6.1	12.4	802.483	553.2	1240.6	153.836	91	242	0.94945	0.5824	1.6217	-18.7818	-26.4	-10.4
Laguncularia racemosa	Evergreen Angiosperms		XFTdb_v2				XFTdb_v2			2.38	XFTdb_v2				BIEN	0.61	TRY			25.135	21.1	27.6	1575.92	297.5	3347.7	133.807	2	329.5	0.936421	0.1768	2.03805	12.7587	-3.24999	21.55
Larix decidua	Gymnosperms		XFTdb_v2				XFTdb_v2	9.605	XFTv2	0.234338	XFTdb_v2	28.3947	Laura_model	9.88337	TRY	0.516193	XFTv2	-35.8345	LT50_Branch	7.52818	2.9	10.1	862.674	551	1458.5	162.218	92	277	1.12995	0.66072	2.10073	-22.0331	-31.335	-11.9
Larix laricina	Gymnosperms	-3.14716	CCotW_SD			-3.14716	CCotW_SD			0.0007544	CCotW_SD	20.9558	Laura_model	14.73	TRY	0.532017	XRaySD	-70.0164	LT0_Branch	3.92013	-4.6	8.6	884.419	446	1320.6	157.899	51	278	1.06631	0.578275	1.73057	-36.5417	-47	-26.18
Larix occidentalis	Gymnosperms		XFTdb_v2			-4.25981	NicoMSP	12.5582	TRY	0.28	XFTdb_v2	39.382	Laura_model	14.5667	BIEN	0.526363	XFTv2	-35	LT0_Bud	5.10385	1.26	8.4	715.26	353.6	1546.8	99.0892	56.6	149	0.672857	0.290445	1.39386	-32.3409	-38.735	-25.665
Larix spp.	Gymnosperms
Laurus nobilis	Evergreen Angiosperms		XFTdb_v2		XFTdb_v2		XFTdb_v2	30	TRY		XFTdb_v2			13.1406	TRY			-10	LT0_Branch	12.7228	9.4	17	801.261	455	1228.45	131.795	24.55	215.45	0.732727	0.27639	1.27143	-12.1501	-21	-1.20001
Liquidambar styraciflua	Deciduous Angiosperms		XFTdb_v2				XFTdb_v2	26.5367	XFTv2	1.37	XFTdb_v2	35.6748	Laura_model	20.1362	TRY	0.454886	XFTv2	-33.4543	LT50_Branch	15.1931	9.5	20.8	1216.43	783	1579.7	223.969	93.3	305	0.871859	0.616805	1.10248	-19.322	-31.7	-1.6
Liriodendron tulipifera	Deciduous Angiosperms		XFTdb_v2	-2.46	Cardoso2022		XFTdb_v2	18.79	XFTv2		XFTdb_v2	40.4623	Laura_model	21.1385	BIEN	0.35	Chave_Zanne	-38.8797	LT50_Branch	12.2207	7.8	18	1133.51	760.05	1510	225.696	124	307	0.928894	0.73785	1.1898	-24.7748	-32.6	-14.1
Magnolia acuminata	Deciduous Angiosperms														BIEN	0.52	TRY	-21.07	LT50_Bud	11.2066	7.2	17.9	1171.71	862.9	1546.2	236.513	154.95	318.1	0.978136	0.77864	1.2549	-26.6976	-32.5	-16.6
Magnolia grandiflora	Evergreen Angiosperms											10	TRY_DB	9.13686	TRY	0.443867	TRY	-20.7778	LT0_Branch	17.0485	11.8	22	1254.56	676.25	1600	225.623	75.25	317.75	0.859065	0.47338	1.15174	-15.6011	-27.4	-0.399988
Malus sylvestris	Deciduous Angiosperms	-6.01	NicoMSP			-6.01	NicoMSP	37.03	Lens2013		NicoMSP	10	TRY_DB	12.5591	TRY	0.598957	Chave_Zanne			8.76865	5	12.4	784.294	535	1237.2	147.265	85	238	0.955685	0.56365	1.63285	-20.2605	-29.88	-10.72
Nyssa sylvatica	Deciduous Angiosperms		XFTdb_v2				XFTdb_v2	24.15	Lens2013	0.18	XFTdb_v2	26.6527	Laura_model	16.5671	TRY	0.519235	XFTv2	-35	LT0_Branch	12.9105	7.7	19.365	1191.69	918	1518	240.257	156	305	0.927033	0.74793	1.14867	-24.0573	-32	-13.66
Olea europaea	Evergreen Angiosperms		XFTdb_v2		XFTdb_v2		XFTdb_v2	16.3829	XFTv2	0.72	XFTdb_v2	1.7	TRY_DB	7.5595	TRY	0.80633	TRY	-9.29034	LT50_Branch	14.9053	10.9	18.4	702.306	383	1133.7	82.3394	6	190	0.512473	0.206595	1.00144	-7.30072	-17.765	2.10001
Ostrya carpinifolia	Deciduous Angiosperms		XFTdb_v2				XFTdb_v2			2.92	XFTdb_v2	24	Tallo_DB		BIEN	0.81	XFTv2			11.3048	7.1	14.8	860.161	605	1281	148.678	68	231	0.839702	0.42298	1.51756	-16.1403	-25.6	-6.61
Ostrya virginiana	Deciduous Angiosperms		XFTdb_v2				XFTdb_v2			2.53e-05	XFTdb_v2	19.5	Tallo_DB	44.6109	TRY	0.63	TRY			10.1465	4.1	19.145	1057.07	704	1485	181.949	48	283	0.925762	0.622345	1.31207	-27.9719	-40	-2.26499
Oxydendrum arboreum	Deciduous Angiosperms		XFTdb_v2				XFTdb_v2	23.8465	XFTv2	0.32	XFTdb_v2	10.668	TRY_DB	32.3037	BIEN	0.5	Chave_Zanne			14.2134	9.8	18.8	1311.52	1039.15	1605.85	269.839	214.15	334.85	0.970974	0.788385	1.21364	-23.9141	-32	-14.72
Picea abies	Gymnosperms		XFTdb_v2		XFTdb_v2		XFTdb_v2	8.71667	XFTv2	0.60547	XFTdb_v2	33.0387	Laura_model	6.05425	BIEN	0.565971	XFTv2	-37.4263	LT50_Branch	5.5416	-0.4	10.1	757.537	511	1262.3	136.262	81	252	1.06638	0.730455	1.70104	-28.7791	-43.6	-16.2
Picea engelmannii	Gymnosperms		XFTdb_v2		XFTdb_v2	-4.18	NicoMSP				XFTdb_v2	33.6	Tallo_DB	1.09	BIEN	0.566976	XFTv2	-35.9428	LT50_Branch	3.44623	-1.7	10	729.65	372.75	1592.75	106.879	45.75	162	0.693499	0.24507	1.73192	-33.6008	-42.4	-21.55
Picea glauca	Gymnosperms		XFTdb_v2				XFTdb_v2	10.91	XFTv2	0.4754	XFTdb_v2	26.8317	Laura_model	7.38355	BIEN	0.557	XFTv2	-69.8642	LT0_Branch	3.6267	-6.3	8.8	775.635	284.2	1288	134.549	34	268	0.98965	0.44623	1.77497	-34.4307	-50.085	-17.3
Picea mariana	Gymnosperms		XFTdb_v2				XFTdb_v2	17.7842	TRY		XFTdb_v2	21.7393	Laura_model	14.8556	TRY	0.38	Chave_Zanne	-53.3282	LT50_Branch	2.5144	-6.1	8.2	823.2	333.5	1314.5	142.287	41	277	1.06084	0.515565	1.76788	-37.9121	-49.82	-24.7
Picea pungens	Gymnosperms	-3.6747	CCotW_SD			-3.6747	CCotW_SD			0.0002784	CCotW_SD	35	TRY_DB		BIEN	0.578337	XRaySD	-50	LT0_Bud	8.89512	3	13.6	774.135	426.05	1189	142.952	57	241	0.803159	0.27124	1.35112	-22.4015	-36.8	-11
Picea rubens	Gymnosperms		XFTdb_v2				XFTdb_v2			0.25	XFTdb_v2	24.626	Laura_model		BIEN	0.37	Chave_Zanne			6.2849	3.1	10.465	1157.36	907.05	1436.6	241.027	176.7	311	1.29133	0.91971	1.78052	-32.2056	-39.5	-23.5
Picea sitchensis	Gymnosperms	-3.85	NicoMSP			-3.85	NicoMSP	10.8847	TRY		NicoMSP	63.6715	Laura_model	6.31488	TRY	0.36581	Chave_Zanne	-46.1468	LT50_Branch	8.12859	4.7	11	1155.76	604.6	2297.8	182.454	101	318	1.61794	0.76754	3.69814	-17.1297	-26.305	-7.99499
Picea spp.	Gymnosperms
Pinus albicaulis	Gymnosperms		XFTdb_v2			-3.3886	NicoMSP	11.3545	TRY	0.21	XFTdb_v2	15.405	Laura_model		BIEN	0.454386	XFTv2			2.09128	-1.8	7.295	811.083	406.15	1808.4	108.79	50	168.95	0.90013	0.3069	1.9027	-34.6838	-42.1	-26.505
Pinus aristata	Gymnosperms	-3.61428	CCotW_SD			-3.61428	CCotW_SD			0.0001468	CCotW_SD			4.32965	TRY	0.602517	XRaySD			3.32228	-2	10.94	587.523	320.4	886.6	101.29	33.6	163.2	0.459663	0.19308	0.86186	-33.8622	-41.1	-19.7
Pinus attenuata	Gymnosperms																			11.4388	6.095	15.9	994.071	373.75	1774.6	35.975	4	84.35	0.750154	0.19195	1.50225	-14.8842	-28.61	-3.98999
Pinus banksiana	Gymnosperms											18.9	Tallo_DB	8.84959	BIEN	0.46	TRY	-59.3787	LT50_Branch	4.12916	-2.3	9.3	811.616	458	1175.5	133.79	52	255	0.964307	0.56245	1.51302	-36.7154	-45.9	-23.6
Pinus canariensis	Gymnosperms		XFTdb_v2				XFTdb_v2			0.301818	XFTdb_v2	23.0852	Laura_model	7.9302	TRY	0.61	TRY			15.9722	10.925	20.1	593.954	235.15	1179.3	52.4742	2	226.55	0.385507	0.121115	1.11119	-2.05825	-13.975	11
Pinus cembra	Gymnosperms		XFTdb_v2				XFTdb_v2	12.716	XFTv2	0.354767	XFTdb_v2	15	TRY_DB	6.06	TRY	0.501405	XFTv2	-59.7208	LT50_Branch	4.4557	-0.7	10.045	1051.05	557.55	1705.35	200.183	87	372.9	1.31064	0.66527	2.25105	-26.7876	-38.2	-17.26
Pinus cembroides	Gymnosperms																			15.9245	11.8	20.8	547.156	285.5	938.5	36.357	13.5	67.5	0.282257	0.13825	0.52495	-10.055	-20.55	-2.15
Pinus clausa	Gymnosperms											12	TRY_DB	6.65449	TRY	0.51	TRY	-15	LT0_Bud	21.0458	18.94	23.3	1349.04	1210.4	1555.6	203.759	146	297	0.805432	0.68971	1.00816	-8.64703	-15.88	-1.49999
Pinus contorta	Gymnosperms		XFTdb_v2				XFTdb_v2	10.6	XFTv2	0.365	XFTdb_v2	22.1508	Laura_model	11.78	TRY	0.455134	XFTv2	-55.4501	LT50_Branch	5.15165	-1.1	10.4	900.844	378.45	2032.55	128.603	41.45	281	1.15672	0.300185	2.92234	-27.0793	-43.8	-8.49999
Pinus discolor	Gymnosperms																			14.8206	10.92	20.185	533.343	292.05	829.15	38.7353	15.05	53.95	0.274844	0.156305	0.45786	-13.6461	-25.09	-5.80998
Pinus echinata	Gymnosperms		XFTdb_v2				XFTdb_v2	10.47	XFTv2	0.26	XFTdb_v2	30.304	Laura_model	5.73531	BIEN	0.505862	XFTv2			15.2895	11.3	19.3	1251.54	1017.8	1529.4	249.54	180.8	307	0.881229	0.7116	1.08445	-21.6401	-30.43	-14.2
Pinus edulis	Gymnosperms		XFTdb_v2		XFTdb_v2		XFTdb_v2	11	XFTv2		XFTdb_v2	8	TRY_DB	4.49408	TRY	0.603296	XFTv2			9.44423	3.9	15.2	383.437	223.2	570.2	51.5979	25	93.8	0.213698	0.11652	0.34214	-27.3825	-35.6	-15.7
Pinus elliottii	Gymnosperms		XFTdb_v2				XFTdb_v2			0.58	XFTdb_v2	38.4884	Laura_model	3.59281	TRY	0.58	XFTv2	-10	LT0_Branch	20.3746	15.93	23.7	1369.1	1000.2	1780.95	199.575	122	314	0.83648	0.623035	1.15402	-6.07852	-17.2	5.57001
Pinus flexilis	Gymnosperms		XFTdb_v2		XFTdb_v2		XFTdb_v2	12.2126	TRY		XFTdb_v2	9.7	Tallo_DB	8.61	TRY	0.528562	XFTv2	-40	LT0_Branch	4.64883	-0.5	12.35	528.389	281.75	831.75	83.1828	29	151	0.389871	0.17294	0.77804	-33.1133	-41.8	-16.025
Pinus glabra	Gymnosperms																			18.6523	16.7	21.22	1430.38	1208.1	1625.5	264.059	188.6	325.1	0.929603	0.73421	1.07613	-15.1695	-19.13	-7.35999
Pinus halepensis	Gymnosperms		XFTdb_v2				XFTdb_v2	16.6113	TRY		XFTdb_v2	22	Tallo_DB	5.74042	BIEN	0.522034	XFTv2			14.5041	11.24	17.7	570.782	351.4	839	70.0867	15	147.2	0.359489	0.19536	0.61716	-8.47724	-15.11	0.600012
Pinus jeffreyi	Gymnosperms	-3.6854	CCotW_SD			-3.6854	CCotW_SD			0.0001625	CCotW_SD	46.9147	Laura_model	8.7	TRY	0.511343	XRaySD	-50	LT0_Branch	8.53823	3.81	14.5	822.997	313.6	1561.9	46.3367	8.7	83.2	0.607199	0.15593	1.43179	-21.6223	-33.45	-7.93999
Pinus lambertiana	Gymnosperms																			9.07549	4.9	13.545	1010.28	475.65	1628.1	45.085	11	92	0.754145	0.26494	1.44723	-21.3299	-30.4	-7.95499
Pinus monophylla	Gymnosperms																			10.4734	4.2	17.2	375.478	161	685.2	42.562	7	88	0.195626	0.06764	0.37408	-23.0623	-34.7	-7.89999
Pinus monticola	Gymnosperms											40.66	TRY_DB	5.00333	BIEN	0.42	TRY	-38.2634	LT50_Branch	6.331	2.105	10.6	1180.37	496.05	2407.4	112.115	40	208.95	1.23326	0.375535	2.86919	-25.3552	-35.29	-10.81
Pinus nigra	Gymnosperms		XFTdb_v2				XFTdb_v2			0.407	XFTdb_v2	23.4328	Laura_model	4.98861	TRY	0.524353	XRaySD	-43.9169	LT50_Branch	9.91528	7.3	13	763.939	516.95	1120.1	146.656	70	228	0.811772	0.335025	1.30974	-17.438	-25.05	-9.99999
Pinus palustris	Gymnosperms											25.8	Tallo_DB	3.34567	TRY	0.62	TRY	-12.5	LT0_Branch	18.4761	14.9	22.3	1338.5	1139.45	1595.65	238.954	161	316	0.865909	0.702015	1.06543	-14.8057	-22.2	-5.29998
Pinus pinaster	Gymnosperms		XFTdb_v2				XFTdb_v2	15.8	XFTv2	0.794	XFTdb_v2	23.3322	Laura_model	3.88022	TRY	0.340997	XFTv2	-21.3554	LT50_Branch	13.2021	9.8	16.8	804.051	449	1295	100.074	21	198	0.686743	0.2666	1.2888	-9.46874	-18.4	-0.034996
Pinus pinea	Gymnosperms		XFTdb_v2			-4.34	NicoMSP	22.69	TRY		XFTdb_v2	16.5405	Laura_model	7.51	TRY	0.503255	XFTv2	-21.0957	LT50_Branch	15.2682	11.9	17.755	631.888	402.35	971.1	55.0137	14	147	0.421574	0.23798	0.7634	-6.48174	-14.7	0.935002
Pinus ponderosa	Gymnosperms		XFTdb_v2		XFTdb_v2		XFTdb_v2	15.3033	XFTv2	0.463452	XFTdb_v2	79.4482	Laura_model	3.5877	TRY	0.478079	XFTv2	-44.3752	LT50_Branch	7.86523	3.2	13.94	614.796	306.6	1294.4	66.0596	19	136	0.461043	0.175645	1.08596	-27.7537	-39.4	-11.2
Pinus pungens	Gymnosperms																			11.0041	8.4	14.3	1172.98	948	1678	247.007	184	371.5	0.97412	0.77482	1.36676	-27.5683	-31.5	-22.4
Pinus resinosa	Gymnosperms	-3.33379	Declic_Max							0.000428679	Declic_Max	26.1832	Laura_model	10.23	TRY	0.41	Chave_Zanne	-56.85	LT50_Leaf	5.8753	2.1	9.9	925.455	684.1	1236.7	165.938	63	271	1.00698	0.713015	1.4892	-34.7422	-42.5	-25.725
Pinus rigida	Gymnosperms	-3.7993	CCotW_SD			-3.7993	CCotW_SD			0.0003214	CCotW_SD			10.18	TRY	0.541228	XRaySD			10.1295	6.7	13.7	1150.67	791	1515	201.881	76	288	1.03712	0.80234	1.30514	-25.0928	-33.95	-13.45
Pinus sabiniana	Gymnosperms																			13.8294	9.9	16.41	769.215	332.3	1320.1	23.6237	4	44.1	0.452681	0.159445	0.8344	-12.5075	-23.82	-5.18
Pinus serotina	Gymnosperms	-3.73366	CCotW_SD			-3.73366	CCotW_SD			0.0002531	CCotW_SD			2.3932	BIEN	0.503735	XRaySD			17.5102	12.675	21.9	1268.68	1099.75	1467.5	228.565	167	276.5	0.838595	0.7164	0.96355	-16.1553	-23.2	-7.47999
Pinus strobiformis	Gymnosperms																			12.1491	3.8	19.32	731.566	354.5	1278.2	57.7303	19.3	113.4	0.415905	0.17357	0.76752	-16.1828	-33.15	-0.999994
Pinus strobus	Gymnosperms	-3.34609	CCotW_SD			-3.34609	CCotW_SD			0.0004997	CCotW_SD	35.1101	Laura_model	11.84	TRY	0.501513	XRaySD	-45.393	LT50_Branch	8.00884	3.5	12.7	961.915	620	1349.3	184.214	79	281	1.00486	0.70724	1.48126	-28.9434	-40.32	-17.6
Pinus sylvestris	Gymnosperms		XFTdb_v2		XFTdb_v2		XFTdb_v2	12.2025	XFTv2	1.48472	XFTdb_v2	22.8833	Laura_model	5.86637	TRY	0.477589	XFTv2	-53.0485	LT50_Branch	5.72666	-0.9	10.9	723.391	475	1163.7	127.522	66	228.85	1.00089	0.56918	1.65393	-28.3118	-46.555	-13.645
Pinus taeda	Gymnosperms		XFTdb_v2				XFTdb_v2	17.4467	XFTv2	1.32	XFTdb_v2	91.589	Laura_model	8.24072	TRY	0.512088	XFTv2	-20	LT0_Branch	16.4289	12.4	20.26	1264.38	941.8	1565	244.944	163.8	313	0.874222	0.6469	1.07227	-18.3162	-27.2	-8.82
Pinus uncinata	Gymnosperms		XFTdb_v2			-4.18	NicoMSP	13.3482	TRY		XFTdb_v2	12.5847	Laura_model		BIEN	0.392685	XFTv2	-45.0713	LT50_Branch	6.55227	1.5	10.7	1095.53	639.5	1675.25	215.78	101	343	1.25841	0.60808	2.1492	-20.7663	-29.315	-13.2
Pinus virginiana	Gymnosperms																			12.851	9.3	16.565	1192.52	970.35	1509	248.634	188.35	312.65	0.923001	0.76725	1.1606	-25.4946	-32.1	-18.14
Pistacia terebinthus	Deciduous Angiosperms	-8.42	NicoMSP			-8.42	NicoMSP			1.65	NicoMSP	1.75	TRY_DB	9.77726	BIEN	0.6	XFTv2			13.9704	9.9	18.1	685.689	411	1073.65	86.1966	8	195	0.483253	0.228565	0.92352	-10.1253	-18.895	-0.904988
Platanus occidentalis	Deciduous Angiosperms													16.555	BIEN	0.45	TRY	-26.25	LT0_Branch	13.2299	7.8	19.9	1095.11	755.5	1461	208.157	84	296	0.835261	0.43662	1.09403	-24.7513	-33.3	-12.66
Populus alba	Deciduous Angiosperms		XFTdb_v2				XFTdb_v2				XFTdb_v2	30	TRY_DB	11.085	TRY	0.35301	Chave_Zanne	-31	LT50_Branch	10.5362	5.6	16.6	734.509	436	1122.35	128.565	25.65	214	0.763698	0.25933	1.2858	-17.6776	-34	-4.1
Populus balsamifera	Deciduous Angiosperms		XFTdb_v2				XFTdb_v2	34.3	XFTv2	1.58732	XFTdb_v2	30	TRY_DB	12.8428	TRY	0.408891	XFTv2			4.50827	-4.5	9.8	720.309	327	1159	123.54	38	239	0.928035	0.4159	1.54116	-32.7409	-48.5	-16.1
Populus deltoides	Deciduous Angiosperms		XFTdb_v2				XFTdb_v2			1.69503	XFTdb_v2	32.065	Laura_model	8.29037	BIEN	0.436558	XFTv2			10.9815	5	18.9	818.318	321.8	1327.4	134.257	27	264	0.671196	0.18285	1.11125	-26.9451	-40.4	-11.2
Populus grandidentata	Deciduous Angiosperms		XFTdb_v2				XFTdb_v2				XFTdb_v2	28.5116	Laura_model		BIEN	0.36	Chave_Zanne			7.19415	3.3	11.7	983.903	717	1254	187.424	68.2	276	1.00087	0.7336	1.43032	-32.623	-41.2	-24.1
Populus nigra	Deciduous Angiosperms		XFTdb_v2				XFTdb_v2	38.74	XFTv2		XFTdb_v2	27.9125	Laura_model	11.81	TRY	0.409333	XFTv2	-22.3256	LT50_Branch	10.4733	5.8	16.2	733.61	440	1116.05	129.793	27	219	0.755947	0.253835	1.29785	-17.783	-30.4	-5.35499
Populus tremula	Deciduous Angiosperms		XFTdb_v2		XFTdb_v2		XFTdb_v2	23.07	XFTv2	0.910423	XFTdb_v2	28.404	Laura_model	14.258	TRY	0.373725	Chave_Zanne			6.49689	0	11.1	754.313	505	1259.5	135.824	76	238	1.02245	0.62654	1.77162	-26.2202	-43.6	-13.5
Populus tremuloides	Deciduous Angiosperms		XFTdb_v2				XFTdb_v2	23.55	XFTv2	1.09267	XFTdb_v2	27.9225	Laura_model	14.0423	TRY	0.404436	XFTv2			5.15377	-1.1	10.5	745.122	332	1211	121.121	36	257	0.759656	0.236265	1.42978	-34.0407	-44.3	-20.59
Prosopis glandulosa	Deciduous Angiosperms		XFTdb_v2				XFTdb_v2			2.112	XFTdb_v2				BIEN	0.709286	Chave_Zanne			18.3562	13.7	23	467.643	100	919	57.7277	3	171.25	0.234121	0.0379	0.51751	-13.5988	-23.1	-1.29998
Prunus avium	Deciduous Angiosperms		XFTdb_v2	-5.53	Cardoso2022		XFTdb_v2	48.4107	XFTv2		XFTdb_v2	23.778	Laura_model	13.0971	BIEN	0.646819	XFTv2	-26.5691	LT50_Branch	9.10302	5.8	12.5	802.592	552	1213	154.484	91	239	0.963433	0.6099	1.60135	-19.646	-27.1	-11.29
Prunus mahaleb	Deciduous Angiosperms		XFTdb_v2				XFTdb_v2	47.3644	XFTv2		XFTdb_v2	2	TRY_DB	17.6545	TRY	0.767207	XFTv2	-36.8399	LT50_Branch	10.0886	7	14	749.297	500	1110	142.166	68	229	0.754473	0.35802	1.16446	-19.365	-28.3	-9.42499
Prunus padus	Deciduous Angiosperms		XFTdb_v2				XFTdb_v2	41.3964	XFTv2		XFTdb_v2	12	TRY_DB	20.0217	TRY	0.605034	XFTv2	-32.9683	LT50_Branch	6.69439	0.5	11	753.185	504.85	1245.15	132.713	73	229	0.997592	0.5819	1.71	-26.404	-43.4	-14.1
Prunus serotina	Deciduous Angiosperms		XFTdb_v2				XFTdb_v2				XFTdb_v2	35.5649	Laura_model	15.7476	TRY	0.47	Chave_Zanne	-36.0249	LT50_Branch	10.2146	5.9	18	893.065	544	1344.15	163.936	54	271	0.885658	0.50002	1.2275	-22.8149	-36.6	-7.47999
Prunus spinosa	Deciduous Angiosperms		XFTdb_v2				XFTdb_v2	44.4701	XFTv2		XFTdb_v2	4	TRY_DB	14.0554	TRY	0.616482	XFTv2			9.6093	6.6	13.3	783.321	544	1142.4	149.945	88	226	0.903461	0.50326	1.47994	-18.4674	-26.7	-9.29998
Prunus virginiana	Deciduous Angiosperms		XFTdb_v2				XFTdb_v2				XFTdb_v2			11.8588	TRY					6.53458	1.7	12	755.069	336	1222.9	122.151	30	258.9	0.747507	0.215275	1.4295	-32.5539	-42.8	-18.035
Pseudotsuga menziesii	Gymnosperms		XFTdb_v2		XFTdb_v2		XFTdb_v2	9.22	XFTv2	0.855972	XFTdb_v2	79.3493	Laura_model	4.78458	TRY	0.504569	XFTv2	-36.61	LT50_Bud	8.60792	3.2	12.4	898.849	417.5	1871.5	140.764	38	241	0.966269	0.2819	2.01114	-21.3316	-36.4	-7.99999
Quercus agrifolia	Evergreen Angiosperms		XFTdb_v2	-4.19	Cardoso2022		XFTdb_v2	50.88	TRY		XFTdb_v2			8.52606	TRY	0.6666	TRY			14.8376	12.205	17.695	530.799	281.1	1062.85	11.5319	2	29	0.315979	0.14448	0.6869	-6.13353	-11.9	0.585011
Quercus cerris	Deciduous Angiosperms							23.2375	TRY			28.8	Tallo_DB	11.3348	TRY	0.785063	TRY	-23.5798	LT50_Branch	10.4096	7.8	14.4	807.745	566.45	1193.1	147.427	76.9	225.55	0.912791	0.45592	1.65882	-16.0963	-25.1	-7.39999
Quercus chrysolepis	Evergreen Angiosperms	-4.08	Cardoso2022	-4.86	Cardoso2022	-4.08	Cardoso2022				Cardoso2022				BIEN	0.7	TRY			11.9438	6.76	16.5	839.96	288.8	1565.2	28.1062	4	61	0.563259	0.13478	1.32455	-15.299	-27.715	-4.29998
Quercus douglasii	Deciduous Angiosperms		XFTdb_v2	-3.85778	Cardoso2022		XFTdb_v2				XFTdb_v2			7.492	TRY	0.75	TRY			14.2625	10.99	16.61	645.538	292.7	1168.3	11.8654	3	35.1	0.363767	0.15255	0.70738	-10.7396	-20.36	-4.49999
Quercus faginea	Deciduous Angiosperms							23.45	TRY			19	Tallo_DB	10.9276	TRY	0.825927	TRY	-29.2547	LT50_Branch	12.7379	9	16.7	624.324	432	943.3	81.2992	20.9	174	0.430592	0.24984	0.80402	-10.9797	-17.9	-3.49999
Quercus gambelii	Deciduous Angiosperms	-4.04	Cardoso2022	-4.29	Cardoso2022	-4.04	Cardoso2022	30.929	TRY		Cardoso2022			13.9244	TRY	0.62	Chave_Zanne			8.42151	2.86	14.34	435.008	234.6	646.4	61.3956	27	111	0.249816	0.12042	0.40434	-28.5464	-37.5	-17.7
Quercus garryana	Deciduous Angiosperms		XFTdb_v2	-3.165	Cardoso2022		XFTdb_v2				XFTdb_v2			7.13399	BIEN	0.64	Chave_Zanne	-20	LT0_Branch	10.3211	6.2	14.6	1114.28	397.4	1889	60.7997	9	135.6	0.950772	0.24967	1.87257	-17.9951	-28.5	-6.00999
Quercus ilex	Evergreen Angiosperms		XFTdb_v2				XFTdb_v2	52.47	XFTv2	11.4	XFTdb_v2	7.74697	Laura_model	6.24241	TRY	0.82	Chave_Zanne	-27.8	LT50_Branch	12.7337	9.3	16.6	748.11	443	1114.15	122.051	24	206.15	0.656074	0.2571	1.1655	-11.3061	-18.9	-1.89999
Quercus kelloggii	Deciduous Angiosperms		XFTdb_v2	-3.59	Cardoso2022		XFTdb_v2				XFTdb_v2	23.66	Laura_model	11.189	TRY	0.51	Chave_Zanne			11.2595	6.2	15.87	914.005	393.3	1524.3	29.3427	6.3	60	0.607256	0.20581	1.21205	-17.098	-28.93	-4.83498
Quercus lyrata	Deciduous Angiosperms													17.8156	BIEN	0.64	TRY	-20	LT0_Branch	16.594	12.9	20	1276.72	1014	1546.5	247.728	184	310.25	0.86616	0.690175	1.03733	-19.1167	-27.33	-12.4
Quercus macrocarpa	Deciduous Angiosperms											0.87	TRY_DB	20.95	TRY	0.67	TRY	-40	LT0_Branch	9.34934	2.3	18.7	853.524	467.35	1172	133.822	43	249	0.751505	0.37278	1.10284	-31.8475	-42.5	-17.035
Quercus michauxii	Deciduous Angiosperms							41.834	TRY			27.4	Tallo_DB	18.6179	TRY	0.711	TRY	-20	LT0_Branch	15.8495	9.66	20.2	1271.68	1005.2	1570.4	250.223	187.6	317.4	0.891431	0.7346	1.06957	-19.9389	-30.1	-12.4
Quercus palustris	Deciduous Angiosperms		XFTdb_v2			-5.74	NicoMSP	61.84	XFTv2	13.9	XFTdb_v2	25	TRY_DB	12.746	BIEN	0.58	Chave_Zanne	-31.5012	LT50_Branch	10.7081	8.13	14.74	944.529	605.3	1210.8	183.572	96.3	264	0.870351	0.616225	1.10393	-24.0018	-32.67	-13.43
Quercus petraea	Deciduous Angiosperms		XFTdb_v2	-5.07	Cardoso2022		XFTdb_v2	66.6875	XFTv2	24.32	XFTdb_v2	29.5387	Laura_model	13.0412	TRY	0.539	XFTv2	-35.8233	LT50_Branch	9.21253	6.7	11.9	824.327	570.95	1262.3	161.646	102	244	1.00121	0.624455	1.7587	-19.3191	-25.7	-11.6
Quercus pubescens	Deciduous Angiosperms	-5.1	NicoMSP			-5.1	NicoMSP	25.4833	TRY	0.93	NicoMSP	19.4913	Laura_model	10.5942	TRY	0.66	XFTv2	-45.4	LT50_Branch	11.2596	7.4	14.855	803.152	580.45	1107.55	154.03	68	230.55	0.74828	0.40428	1.15545	-16.4217	-23.6	-7.57
Quercus pyrenaica	Deciduous Angiosperms											22.5	Tallo_DB	10.4097	TRY	0.84	TRY	-28.0674	LT50_Branch	11.7793	8.4	15.4	806.896	458.2	1256.7	121.839	35	208	0.745625	0.30064	1.29402	-12.5888	-19.6	-4.99999
Quercus robur	Deciduous Angiosperms		XFTdb_v2			-4.74	NicoMSP	66.71	XFTv2	30.46	XFTdb_v2	24.4319	Laura_model	14.0626	TRY	0.574686	Chave_Zanne	-38.2164	LT50_Branch	8.73165	4.7	12.5	776.643	544.7	1192.3	144.39	88	224	0.95544	0.62735	1.49372	-20.7893	-35.6	-10.2
Quercus rubra	Deciduous Angiosperms		XFTdb_v2			-4.43	NicoMSP	70.53	XFTv2	27.35	XFTdb_v2	28.9241	Laura_model	16.2084	TRY	0.56	Chave_Zanne	-36.9041	LT50_Branch	8.92771	4.8	13.2	863.196	562	1256	166.18	85	265	0.950908	0.62953	1.41102	-24.37	-37.7	-13.1
Quercus suber	Evergreen Angiosperms		XFTdb_v2				XFTdb_v2	64.29	XFTv2	13.62	XFTdb_v2	11.8015	Laura_model	10.8143	TRY	0.77	TRY	-24.2568	LT50_Branch	15.4124	11.91	17.4	687.657	470.1	1137.6	52.542	15	156.8	0.480701	0.27692	1.0697	-5.71331	-12.9	-0.999994
Quercus virginiana	Evergreen Angiosperms											18	TRY_DB	7.47664	TRY	0.946	TRY	-8	LT0_Branch	19.7616	15.87	23.2	1226.84	675.7	1572.3	206.407	95.7	316	0.753567	0.35666	1.04287	-12.0918	-19.68	-2.29998
Quercus wislizeni	Evergreen Angiosperms		XFTdb_v2	-3.765	Cardoso2022		XFTdb_v2	38.14	TRY		XFTdb_v2				BIEN	0.7203	TRY			13.8837	10.3	17	698.583	308.35	1267.85	14.7143	3.35	35	0.414034	0.143615	0.850455	-10.6676	-20.9	-3.43499
Robinia pseudoacacia	Deciduous Angiosperms		XFTdb_v2				XFTdb_v2	67.45	TRY	2.295	XFTdb_v2	24.2074	Laura_model	19.2372	TRY	0.56	XFTv2	-25.3069	LT50_Branch	10.3429	6.7	15.3	826.895	519	1275	151.438	66	252	0.841522	0.392045	1.26803	-20.1196	-32	-6.79998
Salix alba	Deciduous Angiosperms		XFTdb_v2			-1.5	NicoMSP				XFTdb_v2	25	TRY_DB	11.656	TRY	0.28413	Chave_Zanne			9.15766	4.5	13.7	745.933	512	1095	140.106	73	216.2	0.865746	0.41666	1.38046	-20.6127	-37.1	-8.88999
Salix caprea	Deciduous Angiosperms	-2.22	NicoMSP			-2.22	NicoMSP	21.1278	TRY		NicoMSP	10	TRY_DB	14.4733	TRY	0.39606	Chave_Zanne			6.45315	-0.1	11	789.204	515	1380.4	141.227	79	253	1.07644	0.65853	1.9096	-25.9021	-43.1	-12.9
Salix cinerea	Deciduous Angiosperms	-1.99	NicoMSP			-1.99	NicoMSP				NicoMSP	4	TRY_DB	10.1286	TRY	0.451254	TRY			7.90457	2.4	11.6	760.71	533	1198	141.954	84	232	0.972183	0.61866	1.61315	-22.6098	-39.265	-10.4
Sambucus nigra	Deciduous Angiosperms		XFTdb_v2			-1.36	NicoMSP	47.1988	TRY		XFTdb_v2	10	TRY_DB	20.074	TRY	0.282598	TRY	-30.6547	LT50_Branch	9.44989	6.5	13.1	802.991	550	1211.5	151.549	88	228.5	0.959558	0.56087	1.62997	-18.2896	-27	-8.1
Sequoia sempervirens	Gymnosperms		XFTdb_v2				XFTdb_v2	13.35	XFTv2	0.84	XFTdb_v2	108.5	TRY_DB	11.018	TRY	0.556893	XFTv2	-26.4755	LT50_Branch	11.8812	8.6	16.1	894.089	467	1556.4	133.37	6	235	0.863288	0.27632	1.55636	-13.0421	-21.48	-2.62
Sorbus aria	Deciduous Angiosperms		XFTdb_v2				XFTdb_v2	21.4735	TRY		XFTdb_v2	10	TRY_DB	13.9406	TRY	0.704578	TRY	-35.8039	LT50_Branch
Sorbus aucuparia	Deciduous Angiosperms		XFTdb_v2				XFTdb_v2	13.3667	TRY	0.118037	XFTdb_v2	18	TRY_DB	14.2779	TRY	0.57687	Chave_Zanne	-38.5247	LT50_Branch	6.17336	0	10.2	807.952	512	1416	143.692	77	269	1.11536	0.64394	2.10446	-26.0565	-43.1	-12.6
Sorbus domestica	Deciduous Angiosperms											15	TRY_DB	9.9	TRY			-29.3776	LT50_Branch
Sorbus torminalis	Deciduous Angiosperms	-6.21	NicoMSP			-6.21	NicoMSP	32.6383	TRY		NicoMSP	19	TRY_DB	13.5114	TRY	0.666219	TRY	-31.76	LT50_Bud
Taxodium ascendens	Gymnosperms
Taxodium distichum	Gymnosperms		XFTdb_v2		XFTdb_v2		XFTdb_v2	23.59	XFTv2		XFTdb_v2	29.3382	Laura_model	7.87349	BIEN	0.451461	XFTv2	-25.9542	LT50_Branch	14.3588	8.7	22	1041.97	624.55	1523	191.941	101	295	0.825364	0.4764	1.0958	-17.6341	-31	-3.89999
Taxus baccata	Gymnosperms		XFTdb_v2		XFTdb_v2		XFTdb_v2	9.89274	TRY		XFTdb_v2	20	TRY_DB	7.16088	TRY	0.633094	XFTv2	-26.6578	LT50_Branch	9.13629	5.6	12.8	832.046	541	1318	155.727	85	254	1.00633	0.54638	1.78629	-18.7366	-27.83	-9.39999
Taxus brevifolia	Gymnosperms		XFTdb_v2			-6.44	NicoMSP	10.8699	TRY		XFTdb_v2			9.23648	BIEN	0.674685	XFTv2			7.54582	2.4	11.7	1261.43	524.4	2476.8	115.469	30	232.3	1.33493	0.40737	3.39204	-23.2687	-36.2	-9.1
Thuja occidentalis	Gymnosperms		XFTdb_v2				XFTdb_v2				XFTdb_v2	17.6748	Laura_model	2.98954	BIEN	0.510944	XRaySD	-69.2767	LT50_Branch	6.7454	2.1	12	888.222	571.85	1239	160.674	69	260	0.99386	0.67096	1.44568	-30.9997	-42.1	-17.1
Thuja plicata	Gymnosperms		XFTdb_v2				XFTdb_v2	10.453	TRY		XFTdb_v2	51.4955	Laura_model		BIEN	0.508937	XFTv2	-37.1344	LT50_Branch	8.19411	3.6	11.2	1154.51	548	2495.65	154.827	70.05	282.95	1.40539	0.55509	3.58472	-20.2117	-34.8	-8.99999
Tilia cordata	Deciduous Angiosperms		XFTdb_v2				XFTdb_v2	27.78	XFTv2	1.64	XFTdb_v2	29.0361	Laura_model	32.9704	TRY	0.42189	Chave_Zanne	-47.6864	LT50_Branch	7.59602	3.5	11.3	748.331	532	1151.85	137.551	85	228	0.958356	0.60532	1.51142	-24.5627	-39.2	-14.1
Tilia platyphyllos	Deciduous Angiosperms	-3.07	NicoMSP			-3.07	NicoMSP	49.22	Lens2013		NicoMSP	28.3	Tallo_DB	39.436	TRY	0.42189	Chave_Zanne	-35.8857	LT50_Branch	9.16779	5.8	12.5	792.548	554	1171	155.796	96	237	0.92284	0.57486	1.47126	-20.1568	-27.6	-11.9
Tsuga canadensis	Gymnosperms		XFTdb_v2				XFTdb_v2	20	TRY		XFTdb_v2	47.9888	Laura_model	7.94437	BIEN	0.492721	XRaySD	-60	LT0_Branch	8.19452	4.2	13.4	1064.54	775.75	1422.25	216.128	109.75	295	1.05659	0.78333	1.52177	-30.6816	-38.9	-22.2
Tsuga caroliniana	Gymnosperms																			11.0028	6.88	14.76	1280.98	733.4	1869	278.028	129.2	432	1.07066	0.78788	1.50904	-28.2862	-32.56	-22.06
Tsuga heterophylla	Gymnosperms		XFTdb_v2		XFTdb_v2						XFTdb_v2	50.5599	Laura_model	7.79186	BIEN	0.42	Chave_Zanne	-54.9281	LT50_Branch	7.8577	3	10.7	1306.76	621.6	2649.8	171.655	79	321.4	1.69372	0.730005	3.88668	-19.51	-34.2	-8.79998
Tsuga mertensiana	Gymnosperms	-3.75586	CCotW_SD			-3.75586	CCotW_SD			0.0005361	CCotW_SD	35.0492	Laura_model		BIEN	0.654989	XRaySD	-40.459	LT50_Branch	4.37937	0.445	9.255	1375.08	575.45	2615.2	141.967	48	330	1.76586	0.42503	3.97279	-27.7843	-38.1	-16.3
Ulmus americana	Deciduous Angiosperms											20	Tallo_DB	14.2081	BIEN	0.55	TRY	-40	LT0_Branch	10.5868	3.5	20.045	971.789	517	1383.45	173.731	46	272.45	0.841437	0.35743	1.27938	-28.7244	-41	-13
Ulmus minor	Deciduous Angiosperms		XFTdb_v2				XFTdb_v2			0.11	XFTdb_v2	35	TRY_DB	25.1886	TRY	0.55104	Chave_Zanne	-37.4567	LT50_Branch	10.6731	7.5	15.6	736.67	486	1037	138.306	41	207	0.777609	0.29766	1.18496	-17.2246	-25.655	-6.70001
Abies delavayi	Gymnosperms														BIEN	0.45	TRY	-20	LT0_Bud	10.5831	2.25	17.8	1075.25	368.5	2099.5	60.169	5.5	214	0.968848	0.40785	1.82895	-15.9592	-28.95	-1.9
Abies ernestii	Gymnosperms														BIEN			-20	LT0_Bud
Abies firma	Gymnosperms											6.02	TRY_DB		BIEN			-42.7929	LT0_Branch	12.2805	7.5	15.9	1779.85	1145	2583.5	217.537	130	356.5	1.56638	0.94568	2.58202	-12.263	-21.53	-4.86999
Abies holophylla	Gymnosperms														BIEN	0.352895	TRY	-46.718	LT50_Branch	7.79171	2.6	12	1120.08	607	1561	84.9116	28	152	1.07145	0.66114	1.39521	-25.8077	-38.195	-14.7
Abies homolepis	Gymnosperms	-3.58992	CCotW_SD			-3.58992	CCotW_SD			0.0001142	CCotW_SD				BIEN	0.623932	XRaySD	-30	LT0_Bud	9.31378	4.375	15.5	1553.75	601.5	2346.25	187.051	99.75	263.25	1.60312	0.76272	2.69374	-17.4944	-27.78	-6.85999
Abies kawakamii	Gymnosperms	-3.36123	CCotW_SD			-3.36123	CCotW_SD			0.0004587	CCotW_SD				BIEN	0.424368	XRaySD	-25	LT0_Bud	12.3303	7.84	17.64	3053.64	2137.6	3947.4	247.485	136.6	341.6	3.97508	1.77218	6.93532	-10.5909	-18.1	-2.07999
Abies nephrolepis	Gymnosperms														BIEN	0.354437	TRY	-68.7699	LT0_Branch	1.08277	-6.04	8.14	841.386	556.2	1514.4	56.2996	20	113	0.977466	0.62336	1.53074	-35.8629	-49.3	-25.13
Abies nordmanniana	Gymnosperms							29.819	TRY			30	TRY_DB		BIEN	0.410371	TRY	-33.97	LT50_Leaf	8.62102	5.275	12.625	807.478	554	1216.25	149.675	86	236	0.978665	0.59762	1.58912	-20.131	-27.6	-11
Abies numidica	Gymnosperms														BIEN			-35.4716	LT50_Branch	12.4971	8.05	17.8	733.657	450.7	1119.9	104.771	8.1	245.9	0.635429	0.24946	1.10641	-14.9543	-27.26	-3.13999
Abies religiosa	Gymnosperms														BIEN	0.38	TRY	-20	LT0_Bud	15.0679	10.225	22.725	1025.98	527	1653.75	43	15	101.75	0.597854	0.268575	0.9658	-3.90528	-10.15	5.10001
Abies sachalinensis	Gymnosperms		XFTdb_v2				XFTdb_v2				XFTdb_v2	20.7	Tallo_DB		BIEN	0.632613	XRaySD	-68.3965	LT0_Branch	4.625	-1.1	10.38	1088.64	655.55	1507.3	169.276	89.55	255	1.34435	0.897725	1.8737	-24.5109	-37.445	-13.955
Abies sibirica	Gymnosperms		XFTdb_v2				XFTdb_v2	9.18	XFTv2		XFTdb_v2	25	Tallo_DB		BIEN			-70	LT0_Bud	0.968319	-4.7	5.7	569.883	381.8	711.6	74.9164	29	109	0.791773	0.483705	1.05964	-43.8659	-54.1	-28.5
Abies spectabilis	Gymnosperms														BIEN			-35.4243	LT0_Branch	8.43016	-1.9	18.18	1143.03	361.9	2540.8	67.1746	8.1	158.4	0.992325	0.47017	1.74842	-19.6	-34.2	-4.14
Abies veitchii	Gymnosperms											10.25	TRY_DB		BIEN			-70	LT0_Branch	7.93095	2.135	14.565	1413.2	607.7	2358.1	180.994	95	271.95	1.77701	0.81486	3.75724	-20.4173	-33.925	-8.50998
Acer buergerianum	Deciduous Angiosperms														BIEN	0.62	TRY	-25.6601	LT50_Branch	14.4725	9.695	21.2	1368.67	615.75	2826.45	161.7	16.8	351.7	1.11171	0.38998	2.20556	-12.3901	-25.73	1.10001
Acer cappadocicum	Deciduous Angiosperms											25	Tallo_DB		BIEN	0.55	TRY	-26.4109	LT50_Branch	10.3102	5.3	16.4	846.027	500	1390	123.787	13	242.5	0.891422	0.38874	1.52107	-18.0136	-27.64	-6.76499
Acer crataegifolium	Deciduous Angiosperms														BIEN			-25	LT0_Branch	11.9679	7.565	15.3	1809.81	1250.3	2504.4	231.597	127.65	423	1.61119	1.06785	2.3553	-12.3634	-20.1	-6.17
Acer griseum	Deciduous Angiosperms														BIEN			-28.4435	LT50_Branch	10.8454	7.38	15.04	878.041	559.4	1261.4	146.814	23.6	256	0.880169	0.47402	1.25928	-18.6929	-30.125	-8.69498
Acer japonicum	Deciduous Angiosperms														BIEN			-37.5	LT0_Branch	8.97397	4.03	13.9	1547.39	768.6	2239.6	239.375	127	406.1	1.61606	0.8756	2.49452	-17.1844	-26.5	-7.94499
Acer mono	Deciduous Angiosperms		XFTdb_v2				XFTdb_v2	29.08	XFTv2	2.11	XFTdb_v2				BIEN	0.58	XFTv2	-30	LT0_Branch
Acer palmatum	Deciduous Angiosperms													11.1111	BIEN			-35	LT0_Branch	11.0783	6.3	16	1401.86	668.65	2284.9	200.987	80	348	1.31924	0.73585	2.22053	-17.0428	-29.2	-5.49999
Actinidia arguta	Deciduous Angiosperms														BIEN			-19.3667	LT50_Branch	10.4577	4.58	16	1430.62	691.8	2285.4	157.475	25	331.8	1.33916	0.651795	2.22939	-18.3141	-29.79	-7.02
Actinidia callosa	Deciduous Angiosperms														BIEN			-9.2	LT50_Branch	16.8908	10.06	21.9	1548.6	816.1	2922.3	122.143	23.3	295.4	1.28485	0.67479	2.3823	-7.71093	-19.9	2.06501
Actinidia chinensis	Deciduous Angiosperms														BIEN			-14.8	LT50_Branch	13.2464	7.4	18.5	1273.06	614	2542.4	156.029	21	333.6	1.18465	0.54909	2.24766	-12.5915	-25	-1.1
Actinidia deliciosa	Deciduous Angiosperms														BIEN			-14.64	LT50_Branch
Actinidia melanandra	Deciduous Angiosperms														BIEN			-15.8	LT50_Branch	14.8176	8.8	18.52	1154.61	559.7	1776.9	88.8908	14	202.6	0.976333	0.43847	1.49537	-13.6277	-23.31	-3.18
Actinidia polygama	Deciduous Angiosperms														BIEN			-14.5	LT50_Branch	10.8285	5.3	16	1512.1	753	2316	170.924	27	343	1.39406	0.727815	2.19051	-17.0389	-27.89	-6.99999
Aesculus hippocastanum	Deciduous Angiosperms							26.669	TRY			25	TRY_DB	14.3423	TRY	0.487143	TRY	-33.56	LT50_Bud	8.98869	5.7	12.5	780.935	533	1207	146.944	86	231	0.951419	0.5426	1.62173	-19.9066	-29.3	-9.89999
Aesculus turbinata	Deciduous Angiosperms														BIEN	0.45	TRY	-36.6667	LT0_Branch	10.0319	5.485	14.9	1693.16	1143	2360.3	237.517	112.9	384.1	1.66953	1.06005	2.50882	-15.343	-22.5	-7.02999
Ailanthus altissima	Deciduous Angiosperms		XFTdb_v2				XFTdb_v2				XFTdb_v2	25	TRY_DB	32.2934	BIEN	0.519063	Chave_Zanne	-30	LT0_Branch	12.0281	8.3	16.9	824.849	420	1305.45	140.85	19.55	263	0.720147	0.239125	1.19443	-17.6698	-30.5	-2.83998
Albizzia julibrissin	Deciduous Angiosperms														BIEN			-20	LT0_Branch
Aleurites fordii	Deciduous Angiosperms														BIEN			-8	LT0_Branch
Alnus alnobetula	Deciduous Angiosperms											5.7	Tallo_DB	25.134	TRY			-34.59	LT50_Bud	0.668595	-11.75	9	856.366	271	1737	131.42	24	302.5	1.15379	0.43626	2.33486	-36.3205	-56.5	-17
Alnus cordata	Deciduous Angiosperms		XFTdb_v2				XFTdb_v2	40.5	Lens2013	2.01e-05	XFTdb_v2				BIEN	0.391473	TRY	-24.0307	LT50_Branch	10.867	8.1	14.7	822.485	588	1192	151.446	74	225	0.899094	0.4518	1.5645	-14.4322	-21.2	-4.74999
Alnus hirsuta	Deciduous Angiosperms											7.2	TRY_DB	12.7389	BIEN	0.42189	TRY	-30	LT0_Branch	5.66036	-7.58	13.9	1172.06	375.2	2100.6	125.962	19	298.8	1.21076	0.528305	2.06677	-26.9657	-56.6	-8.92999
Amelanchier asiatica	Deciduous Angiosperms														BIEN			-52.5	LT0_Branch	12.9525	8.045	16.685	1654.3	806.75	2337.95	219.392	35.75	429.1	1.42774	0.827375	2.03593	-11.781	-20.88	-5.18
Amygdalus triloba	Deciduous Angiosperms														BIEN			-27	LT50_Branch
Apollonias canariensis	Evergreen Angiosperms														BIEN			-16.05	LT50_Leaf
Araucaria bidwillii	Gymnosperms		XFTdb_v2		XFTdb_v2		XFTdb_v2				XFTdb_v2				BIEN	0.54335	XRaySD	-10	LT0_Leaf	17.5828	12.56	22.4	1186.76	435.4	1886	153.282	6.6	279.2	0.744228	0.2479	1.31366	-1.73443	-14.08	7.34
Araucaria cunninghamii	Gymnosperms		XFTdb_v2		XFTdb_v2		XFTdb_v2				XFTdb_v2				BIEN	0.581339	XRaySD	-5	LT0_Leaf	19.9711	15.2	25.485	1404.61	816.05	2412.3	155.368	33	293.75	0.852583	0.43711	1.5701	2.79678	-4.12498	14.43
Armeniaca sibirica	Deciduous Angiosperms		XFTdb_v2				XFTdb_v2				XFTdb_v2				BIEN			-46	LT50_Branch
Atherosperma moschatum	Evergreen Angiosperms	-3.31	NicoMSP		XFTdb_v2	-3.31	NicoMSP				NicoMSP				BIEN	0.505074	Chave_Zanne	-7.3	LT50_Leaf	10.3426	7.045	13.4	1375.26	807.35	2311.85	224.849	142.45	372.2	1.25678	0.61953	2.33515	-6.09696	-11.8	-0.6
Athrotaxis cupressoides	Gymnosperms		XFTdb_v2		XFTdb_v2		XFTdb_v2				XFTdb_v2				BIEN	0.538429	XRaySD	-20	LT0_Branch	11.9095	5.54	18.5	1334.78	602.8	2544.4	202.368	32.4	417.5	1.22776	0.31303	2.81061	-4.97578	-11.92	4.9
Athrotaxis selaginoides	Gymnosperms	-3.22676	CCotW_SD		XFTdb_v2	-3.22676	CCotW_SD			0.0003239	CCotW_SD				BIEN	0.601017	XRaySD	-15	LT0_Branch	10.3756	5.825	18.2	1583.7	725.75	2745.25	251.802	33.5	462.5	1.62835	0.37147	2.80085	-7.32441	-12.7	2.30001
Aucuba japonica	Evergreen Angiosperms														BIEN			-20	LT0_Branch	12.0888	8	16.7	1287.36	585.65	2406.45	200.023	85.55	365.9	1.20504	0.43348	2.0806	-13.9284	-24.725	-3.27499
Balfourodendron riedelianum	Deciduous Angiosperms		XFTdb_v2				XFTdb_v2			1.49	XFTdb_v2				BIEN	0.63	XFTv2	-6.24	LT50_Leaf	20.7335	17.715	24.285	1446.11	738.05	1908.85	215.661	43.45	436.7	0.992528	0.444815	1.39472	-0.339279	-5.20001	11.255
Banksia marginata	Evergreen Angiosperms													9.40176	TRY	0.468235	TRY	-9.5	LT0_Branch	13.1158	8.935	16.8	901.687	467.05	1757.65	144.732	57	274.65	0.690685	0.2624	1.79367	-2.98191	-9.39999	4.50001
Betula ermanii	Deciduous Angiosperms											12.93	TRY_DB	6.09757	BIEN			-70	LT0_Branch	0.0826047	-10.915	11	994.272	411.85	2007.65	117.314	21	289.3	1.32937	0.63236	2.535	-34.1142	-57.9	-14.125
Betula platyphylla	Deciduous Angiosperms		XFTdb_v2		XFTdb_v2		XFTdb_v2	24.175	XFTv2	10.33	XFTdb_v2	21.4	Tallo_DB	14.7575	BIEN	0.495	XFTv2	-28	LT50_Branch
Brasiliopuntia brasiliensis	Deciduous Angiosperms														BIEN			-5	LT0_Leaf	21.7745	16.625	25.475	1188.05	526.75	1901	133.147	23.25	303	0.818165	0.3074	1.4005	6.3607	-4.75499	15.455
Cabralea canjerana	Deciduous Angiosperms		XFTdb_v2				XFTdb_v2			3.74	XFTdb_v2			29.6113	TRY	0.37	XFTv2	-7.29	LT50_Leaf	20.4943	16.4	25.455	1736.46	1136.05	3036.8	226.488	21	572.65	1.33545	0.7506	2.6468	2.97139	-5.20001	13.8
Callistemon rigidus	Evergreen Angiosperms														BIEN			-11.5	LT0_Branch	18.0348	11.72	24.02	1176.24	372.8	1973.8	108.371	5	285.4	0.867014	0.1699	1.51087	-1.31333	-15.635	12.86
Callitropsis nootkatensis	Gymnosperms		XFTdb_v2				XFTdb_v2				XFTdb_v2				BIEN	0.560842	XRaySD	-40	LT0_Branch
Camellia assimilis	Deciduous Angiosperms														BIEN			-8	LT0_Branch	21.3842	18.505	24.705	1679.76	1307.25	2213.5	111.842	43.4	165.2	1.24721	0.891615	1.57325	-1.24736	-6.235	5.69001
Camellia hozanensis	Evergreen Angiosperms														BIEN			-13	LT0_Branch
Camellia japonica	Evergreen Angiosperms											10	Tallo_DB	4.99318	BIEN			-17.25	LT0_Branch	14.3656	9.37	20.63	1674.09	783	2586.3	214.533	64.7	417.3	1.38881	0.654515	2.16633	-8.52772	-19.5	5.385
Camellia reticulata	Evergreen Angiosperms														BIEN			-10	LT0_Branch	16.2859	12.155	20.605	1145.82	814	1653.95	80.0326	16.55	229.5	0.88988	0.50236	1.37041	-7.0663	-20.175	0.280009
Camellia saluenensis	Evergreen Angiosperms														BIEN			-10	LT0_Branch	15.3576	9.18	19.95	1028.31	814.4	1436.3	45.1356	13.9	80.2	0.778069	0.5009	1.11941	-9.54576	-21.22	0.190012
Camellia sasanqua	Evergreen Angiosperms											0.3	TRY_DB		BIEN			-13.6667	LT0_Branch	16.267	12.46	21.9	1768.44	915	2887.4	230.215	107.6	427.4	1.35907	0.6239	2.20396	-6.2515	-21.13	9.21002
Camellia vernalis	Evergreen Angiosperms														BIEN			-13	LT0_Branch
Camellia wabiske	Evergreen Angiosperms														BIEN			-16	LT0_Branch
Caragana korshinskii	Deciduous Angiosperms		XFTdb_v2				XFTdb_v2	27.6	XFTv2	3.62	XFTdb_v2			12.197	BIEN	0.63	XFTv2	-41	LT50_Branch	8.07917	1.385	14.565	392.771	96.8	756.15	16.8542	2	73.4	0.30171	0.0561	0.60126	-27.125	-38.065	-16.18
Carpinus laxiflora	Deciduous Angiosperms														BIEN			-30	LT0_Branch	11.385	6.9	15.2	1649.87	1187	2378.75	198.205	81.05	379.85	1.4883	1.05155	2.20535	-15.0029	-25.5	-6.32498
Carpodetus serratus	Evergreen Angiosperms		XFTdb_v2				XFTdb_v2			0.101812	XFTdb_v2	5	TRY_DB		BIEN	0.668	Chave_Zanne	-7.15	LT50_Leaf	10.7218	6.9	14.8	2018.79	934.9	3969.5	415.162	191	871.7	1.75139	0.8979	3.11793	-6.69159	-14.3	0.460004
Cassia corymbosa	Deciduous Angiosperms														BIEN			-5	LT0_Branch
Castanea crenata	Deciduous Angiosperms											0.5	TRY_DB		BIEN			-20	LT0_Branch	11.7358	7.6	15.7	1542.64	1059	2340.9	176.905	71	367	1.38395	0.95268	2.07821	-15.367	-26.8	-5.49999
Castanopsis cuspidata	Evergreen Angiosperms											13.7	Tallo_DB		BIEN			-11.5	LT0_Branch	15.4214	11.73	21.135	1956.01	1183.15	3142.05	214.622	104.65	384.75	1.56202	1.02444	2.5213	-6.9745	-14.79	1.89
Cedrela fissilis	Deciduous Angiosperms		XFTdb_v2				XFTdb_v2			2.2	XFTdb_v2			24.2454	TRY	0.47	XFTv2	-5.41	LT50_Leaf	21.6206	16.65	26.25	1534.22	852.5	2329.5	169.857	16.5	402.5	1.08355	0.55482	1.74332	3.63687	-4.99999	16.145
Cedrus atlantica	Gymnosperms		XFTdb_v2				XFTdb_v2	12.4805	TRY		XFTdb_v2				BIEN	0.508496	XFTv2	-32.4521	LT50_Branch	11.1079	8.1	14.6	799.165	572.2	1143	148.67	54	220	0.799546	0.3845	1.26336	-15.5024	-24.155	-6.20001
Cedrus deodara	Gymnosperms		XFTdb_v2		XFTdb_v2		XFTdb_v2	10.7594	TRY		XFTdb_v2	55	Tallo_DB		BIEN	0.536871	XFTv2	-31.55	LT50_Branch	11.7935	7.935	16.1	866.442	573.7	1365.95	149.453	57	234	0.822059	0.37876	1.3424	-14.6549	-23.3	-3.74999
Ceiba speciosa	Deciduous Angiosperms		XFTdb_v2				XFTdb_v2			1.6	XFTdb_v2				BIEN	0.37	XFTv2	-1.21	LT50_Leaf	20.7249	16.2	25.5	1288.37	478.35	2079.05	130.982	8.45	350	0.886293	0.244585	1.5065	1.65607	-5.94999	12.1
Celtis biondii	Deciduous Angiosperms														BIEN			-9.28	LT50_Leaf	15.2654	11.2	22.635	1549.77	989.3	2557.8	141.939	52.65	256.05	1.26105	0.775205	1.98201	-7.72567	-19.29	6.87
Cephalotaxus harringtonia	Gymnosperms		XFTdb_v2				XFTdb_v2				XFTdb_v2				BIEN	0.542881	XRaySD	-32.641	LT0_Branch	12.7437	9	17.16	1515.67	767.6	2407.6	174.298	74.2	309.6	1.29197	0.73314	2.0383	-14.3625	-25.5	-4.00499
Ceratopetalum apetalum	Deciduous Angiosperms														BIEN	0.529765	TRY	-5.3	LT50_Leaf	15.6882	12.4	18.705	1260.63	879.55	1840.05	181.557	132	241.2	0.814501	0.55249	1.16807	-1.40892	-5.29998	3.79999
Cercidiphyllum japonicum	Deciduous Angiosperms													13.8889	BIEN	0.469222	TRY	-30	LT0_Branch	9.97039	5	15.325	1267.06	607.75	2193.25	184.675	34.75	309.5	1.26582	0.67494	2.24809	-19.2799	-31.54	-8.1
Cercis chinensis	Deciduous Angiosperms														BIEN			-25	LT0_Branch	14.055	9.04	19.56	1143.55	566.4	1684.8	106.86	12.4	253.8	0.96578	0.37715	1.44665	-14.7044	-26.16	-3.93999
Chaenomeles cardinalis	Deciduous Angiosperms														BIEN			-27.5	LT0_Branch
Choerospondias axillaris	Deciduous Angiosperms													32.3321	BIEN	0.48687	TRY	-11.03	LT50_Leaf	18.8704	13.53	24.085	1473.21	928.85	2238.55	105.806	26.3	189	1.15601	0.65323	1.52673	-4.82666	-16.6	5.18002
Chrysophyllum gonocarpum	Deciduous Angiosperms		XFTdb_v2				XFTdb_v2			3.14	XFTdb_v2				BIEN	0.57	XFTv2	-8.42	LT50_Leaf	21.2791	17.3	24.9	1391.79	817.4	1939.1	177.775	23.95	394.05	0.958886	0.442285	1.4382	1.86911	-4.89999	14.4
Cinnamomum camphora	Evergreen Angiosperms											13	TRY_DB	11.0859	BIEN	0.487403	TRY	-8	LT0_Branch	18.4818	13.5	23.1	1488.51	687.9	2575.5	174.767	33.95	322	1.04315	0.41395	1.8718	-4.83507	-16.2	7.4
Cinnamomum japonicum	Evergreen Angiosperms													4.45661	BIEN			-10	LT0_Branch
Citrus grandis	Evergreen Angiosperms														BIEN			-17.5	LT50_Leaf	21.8824	14.6	27.4	1719.99	829.2	3166.8	149.423	13	458.75	1.17221	0.46955	2.04235	4.39087	-14.46	20.36
Cleyera japonica	Evergreen Angiosperms											0.225	TRY_DB	4.7211	BIEN	0.547202	TRY	-10	LT0_Branch	15.5239	11.9	21.445	2058.3	1240.75	3284.05	227.833	66.1	452.9	1.67717	1.00522	2.86392	-6.59178	-14.825	4.80002
Coprosma lucida	Deciduous Angiosperms														BIEN	0.807	TRY	-7.5	LT50_Leaf	11.1735	7.175	15.2	2052.81	993.75	4106.75	420.288	200.5	879.25	1.76813	0.916545	3.18636	-5.67374	-13.5	2.60501
Cordia trichotoma	Deciduous Angiosperms		XFTdb_v2				XFTdb_v2			5	XFTdb_v2				BIEN	0.48	XFTv2	-3.88	LT50_Leaf	22.1499	17.9	26.14	1256.97	581.2	1892.8	124.022	7	376.4	0.852799	0.35028	1.39272	5.8843	-4.6	16.535
Cornus kousa	Deciduous Angiosperms													25.641	BIEN			-30	LT0_Branch	11.8917	7.5	16.7	1372.7	745.4	2274.6	193.843	36	349	1.22361	0.72911	2.06379	-18.2286	-30.6	-6.20001
Cornus mas	Deciduous Angiosperms											3	TRY_DB	32.334	TRY			-27.5	LT0_Branch	9.7041	7.2	13.1	797.465	556.25	1167.5	152.179	92	228	0.872495	0.51967	1.37083	-20.2437	-27.4	-12.1
Cornus officinalis	Deciduous Angiosperms													25.641	BIEN			-35	LT0_Branch	12.3933	8.545	16.655	1223.9	647.35	1678.6	104.822	18.45	237.2	1.06501	0.5741	1.39688	-18.123	-27.3	-6.59
Cornus sanguinea	Deciduous Angiosperms	-6.37	NicoMSP			-6.37	NicoMSP				NicoMSP	4	TRY_DB	17.4561	TRY	0.68019	Chave_Zanne	-47.0867	LT50_Branch	9.80522	6.9	13.2	783.7	555	1119	152.725	92	225	0.871605	0.51886	1.33598	-19.2854	-27.4	-11.2
Cornus stolonifera	Deciduous Angiosperms														BIEN			-196	LT50_Branch
Corylopsis pauciflora	Deciduous Angiosperms														BIEN			-30	LT0_Branch	13.3042	8.51	20.06	1554.03	658.85	2670.85	212.653	106	369.35	1.41387	0.74054	2.74061	-13.0819	-28.16	-0.899982
Corylopsis spicata	Deciduous Angiosperms														BIEN			-30	LT0_Branch	12.6082	7.72	17.44	1208.9	648.4	2285.4	190.286	102.8	263.8	1.01035	0.68689	1.5809	-16.7306	-29.06	-4.32
Corylus heterophylla	Deciduous Angiosperms		XFTdb_v2				XFTdb_v2	22.89	XFTv2		XFTdb_v2			28.571	BIEN	0.44	XFTv2	-55	LT0_Branch	8.6677	-1.7	16	1012.85	475.7	1580	73.0243	12	184.3	0.932621	0.3724	1.42617	-23.9965	-46.845	-8.89999
Crataegus laevigata	Deciduous Angiosperms	-8.41	NicoMSP			-8.41	NicoMSP				NicoMSP	10	TRY_DB	21.51	TRY			-33.9455	LT50_Branch	9.04213	6.4	11.7	755.656	547	1063.15	147.526	93	218	0.916302	0.622865	1.36099	-20.0556	-26.5	-12.7
Cryptomeria japonica	Gymnosperms		XFTdb_v2				XFTdb_v2	12.9597	TRY		XFTdb_v2	29.4	Tallo_DB	8.02224	BIEN	0.49184	XRaySD	-18.4967	LT50_Branch	12.8789	7.7	19.16	1426.42	617	2486.4	193.922	39.4	373.6	1.28415	0.59348	2.19656	-11.4853	-26.2	4.00001
Cunninghamia konishii	Gymnosperms														BIEN			-25	LT0_Branch	16.2469	9.415	22.455	2303.64	1182.3	3366.8	184.656	42.05	331.85	2.18267	0.91444	4.71273	-6.44374	-20.24	2.285
Cunninghamia lanceolata	Gymnosperms		XFTdb_v2				XFTdb_v2	13.6828	TRY		XFTdb_v2			13.997	BIEN	0.472023	XRaySD	-14	LT0_Branch	16.3521	9.7	22	1426.48	645.4	2494	141.041	20	315.1	1.15697	0.56082	1.90464	-9.41257	-23.21	2.70502
Cupressus arizonica	Gymnosperms	-9.15763	CCotW_SD			-9.15763	CCotW_SD	11.5016	TRY	0.0004233	CCotW_SD				BIEN	0.524215	XRaySD	-21.3104	LT50_Branch	14.1203	9.7	19	667.85	304.2	1281.4	79.2251	9.6	206.8	0.442456	0.138105	1.02862	-11.3822	-23.52	-0.0599976
Cupressus funebris	Gymnosperms		XFTdb_v2				XFTdb_v2				XFTdb_v2				BIEN	0.47	Chave_Zanne	-15	LT0_Branch	16.0241	9.94	20.28	1180.3	541.2	1771.8	96.0411	11.2	200.6	0.985372	0.330085	1.41952	-8.80903	-21.26	0.960004
Cupressus macrocarpa	Gymnosperms		XFTdb_v2				XFTdb_v2				XFTdb_v2				BIEN	0.573724	XRaySD	-18.2614	LT0_Branch	12.7497	9	17.1	894.014	435.6	1670.6	139.55	6	289.8	0.792248	0.26539	1.62544	-5.36082	-16.065	4.06501
Cytisus scoparius	Deciduous Angiosperms		XFTdb_v2			-3.62	NicoMSP	14.425	TRY		XFTdb_v2	2	TRY_DB	16.2002	TRY	0.681252	XFTv2	-26.1687	LT50_Branch	9.6189	6.7	13.4	867.832	554	1515.25	151.107	66	238	1.00592	0.512395	1.8921	-17.6404	-25.7	-5.87499
Daphne odora	Deciduous Angiosperms														BIEN			-12	LT0_Branch	15.0541	10.105	19.595	1363.73	621.35	2267.4	154.451	20.05	324.5	1.1241	0.56552	1.81926	-11.2147	-24.295	-0.00999451
Deutzia crenata	Deciduous Angiosperms														BIEN			-40	LT0_Branch	11.6894	6.7	16.1	1619.7	646.95	2488.1	219.009	106	394	1.47396	0.82539	2.28133	-13.9237	-25.405	-4.79998
Distylium myricoides	Evergreen Angiosperms														BIEN			-10.52	LT50_Leaf	18.109	14.64	21.84	1489.1	1074.2	1846	135.338	48.4	188.8	1.19176	0.87838	1.40872	-7.95724	-18.62	0.160016
Doryphora sassafras	Deciduous Angiosperms														BIEN	0.515155	TRY	-6.1	LT50_Leaf	15.4547	12.105	18.895	1242.95	896.3	1832.65	177.236	131	235	0.816144	0.590265	1.12998	-1.77399	-5.38999	3.09001
Dracophyllum acerosum	Evergreen Angiosperms														BIEN			-15	LT0_Branch	8.31321	5.54	11.14	1632.11	803.2	3151	333.642	167.8	669.6	1.57158	0.7922	2.90404	-11.0736	-17.68	-1.12
Drimys lanceolata	Deciduous Angiosperms		XFTdb_v2			-3.49	NicoMSP				XFTdb_v2				BIEN	0.571958	TRY	-15	LT0_Branch
Enkianthus perulatus	Deciduous Angiosperms														BIEN			-25	LT0_Branch	12.7515	8.2	16	1722.87	1141	2701	218.574	129	371	1.49309	0.93493	2.57389	-12.2346	-26.2	-3.20001
Erica canaliculata	Evergreen Angiosperms														BIEN			-7	LT0_Branch	15.581	12.36	17.79	686.635	297.7	1034.8	118.159	5	207.9	0.390783	0.164375	0.699275	-0.251557	-6.525	6.62502
Erica gracilis	Evergreen Angiosperms														BIEN			-7	LT0_Branch	15.4772	9.12	18.48	726.509	362.6	1155.4	128.474	51.6	231.4	0.444716	0.18066	0.98002	-1.43275	-17.345	6.85002
Erica vagans	Evergreen Angiosperms														BIEN			-10	LT0_Branch	11.2496	7.54	15.06	868.252	519	1259.6	159.983	66.4	239	0.87107	0.3253	1.3929	-14.0052	-21.42	-4.79998
Erythrina crista-galli	Deciduous Angiosperms														BIEN	0.267593	TRY	-5	LT0_Branch	18.7601	14.405	24.295	1243.44	534.6	2056.45	168.264	14.05	358	0.826166	0.28782	1.48972	-0.679362	-8.39999	12.64
Eucalyptus cinerea	Evergreen Angiosperms														BIEN	0.657	TRY	-12	LT0_Branch	14.9664	11.7	20.3	940.065	441.2	1820	131.227	6.9	290.4	0.648943	0.209225	1.3977	-3.32294	-10.105	7.70002
Eucalyptus gunnii	Evergreen Angiosperms														BIEN			-18	LT0_Branch	9.9663	5.9	15.2	1091.89	566	1973	183.702	74	306	1.15278	0.457515	2.23818	-8.81945	-16.08	0.239996
Eucalyptus pauciflora	Evergreen Angiosperms														BIEN	0.554087	TRY	-18.4167	LT0_Branch	14.0409	8.1	20.4	826.419	296.4	1500.3	137.715	31	238	0.577845	0.127825	1.21613	-4.32965	-10.9	1.9
Eucalyptus vernicosa	Evergreen Angiosperms														BIEN			-15	LT0_Branch	9.08971	6.6	11.265	1913.78	919.15	2781.55	319.279	186.5	471.75	2.14966	0.85813	2.88615	-8.18823	-11.73	-0.1
Eucryphia lucida	Evergreen Angiosperms														BIEN	0.605103	TRY	-10.68	LT50_Leaf	10.1551	6.875	12.4	1656.76	930.25	2526.5	263.767	151.25	415.75	1.6492	0.782975	2.4981	-6.34301	-11.01	-0.690005
Eucryphia milliganii	Evergreen Angiosperms														BIEN			-12.95	LT50_Leaf	9.34915	6.56	11.86	1896.27	1172.4	2893	313.61	170.8	491.2	2.05494	1.03811	2.8823	-8.11016	-11.55	-1.94999
Eucryphia moorei	Evergreen Angiosperms		XFTdb_v2	-2.8	Cardoso2022						XFTdb_v2				BIEN			-8	LT50_Leaf	13.6684	11.54	15.94	1108.81	672.8	1764.2	202.86	141.2	293.4	0.773933	0.5318	1.1538	-2.98245	-6.05999	1.86
Euonymus alatus	Deciduous Angiosperms														BIEN			-30	LT0_Branch	10.3115	5.1	15.3	1146.47	675.35	1850	185.656	36.35	296	1.01903	0.6114	1.73345	-25.3345	-36.4	-8.49999
Euonymus europaeus	Deciduous Angiosperms	-5.14	NicoMSP			-5.14	NicoMSP				NicoMSP	6	TRY_DB	16.7204	TRY	0.6027	Chave_Zanne	-38.5208	LT50_Branch	9.53561	6.6	13	767.343	550	1090.3	146.98	88.7	216.3	0.86896	0.54746	1.31238	-19.94	-28.9	-11
Euonymus japonicus	Evergreen Angiosperms														BIEN			-22	LT0_Branch	13.0105	8.6	20.61	1149.97	551	2243.85	161.125	29	336	1.02923	0.39004	1.65418	-10.8093	-25	4.03001
Euonymus sieboldianus	Deciduous Angiosperms														BIEN			-30	LT0_Branch
Fagus crenata	Deciduous Angiosperms													10.4712	BIEN	0.55104	TRY	-27.3333	LT0_Branch	10.1535	5.4	14.7	1762.41	1219.65	2436.05	255.343	135.85	411.45	1.76204	1.11208	2.70504	-14.5206	-21.6	-7.20001
Fatsia japonica	Evergreen Angiosperms														BIEN			-12	LT0_Branch	13.5536	9.2	17.7	1346.59	622	2455	196.666	84.05	368.85	1.16803	0.5178	1.95104	-8.6727	-17.8	0.849997
Feijoa sellowiana	Evergreen Angiosperms														BIEN			-7	LT0_Branch	16.4582	11.98	21.22	1246.55	520.8	1981.4	213.991	16	405	0.943612	0.30005	1.61815	-3.96898	-16.3	7.4
Ficus henryi	Evergreen Angiosperms														BIEN			-10.03	LT50_Leaf	16.9221	12.45	22.45	1299.02	908.5	1727	71.9084	20	159.5	1.08799	0.66555	1.4764	-6.48396	-18.85	2.95
Firmiana platanifolia	Deciduous Angiosperms														BIEN			-15	LT0_Branch
Forsythia intermedia	Deciduous Angiosperms														BIEN			-30	LT0_Branch	9.01206	6.1	13.1	827.601	549	1230.6	158.696	88	263	0.93254	0.61752	1.36809	-22.4051	-31.2	-14.39
Forsythia koreana	Deciduous Angiosperms														BIEN			-30	LT0_Branch	11.4766	7.885	14.215	1311.36	1060.1	1581.15	100.827	66.7	162.9	1.16545	0.95343	1.35498	-19.1414	-27.3	-6.69501
Fraxinus lanuginosa	Deciduous Angiosperms														BIEN			-30	LT0_Branch	9.77399	4.49	15.11	1685.79	1160.6	2381.7	236.843	132	394.5	1.69152	1.11337	2.70127	-15.2973	-23.695	-6.99999
Fraxinus latifolia	Deciduous Angiosperms														BIEN	0.58	TRY	-20	LT0_Branch	12.0085	8.8	16.4	1050.94	361	1937	54.7905	6	140	0.84589	0.17333	1.82831	-15.5426	-25.7	-4.49999
Fraxinus mandshurica	Deciduous Angiosperms		XFTdb_v2		XFTdb_v2		XFTdb_v2				XFTdb_v2			13.8889	BIEN	0.55109	Chave_Zanne	-40	LT0_Branch	4.65461	-2.1	11.2	1053.4	569.3	1753.15	116.862	22	303.1	1.15608	0.637225	1.88567	-28.0644	-46.085	-14.615
Gardenia jasminoides	Evergreen Angiosperms		XFTdb_v2				XFTdb_v2			1.03	XFTdb_v2				BIEN	0.68	XFTv2	-10	LT0_Branch	19.2029	14.33	25.97	1738.62	967.5	3018	169.505	29	409.5	1.28028	0.691435	2.10977	-2.60584	-16.7	13.4
Ginkgo biloba	Gymnosperms		XFTdb_v2			-4.62	NicoMSP	24.4563	XFTv2		XFTdb_v2	20	TRY_DB		BIEN	0.481018	XFTv2	-21.253	LT50_Branch	12.0122	8.1	17.7	1023.73	542.2	1687	145.163	23.7	256	0.942859	0.3704	1.47982	-17.4661	-31.4	-4.1
Glyptostrobus pensilis	Gymnosperms	-2.34779	CCotW_SD			-2.34779	CCotW_SD	14.6403	TRY	0.000542	CCotW_SD				BIEN	0.39572	XRaySD	-20	LT0_Branch	19.42	13.14	23.3	1698.58	1011.2	2544.2	155.311	28.4	407.8	1.25251	0.78372	2.08926	-3.10444	-21.3	8.96001
Grevillea diminuta	Evergreen Angiosperms														BIEN			-16	LT0_Branch	10.98	7.3	14.99	990.4	597	1327.5	185.533	92.3	248.4	0.6981	0.4181	0.92265	-7.75333	-11.45	-3.75
Griselinia littoralis	Evergreen Angiosperms		XFTdb_v2				XFTdb_v2			0.220342	XFTdb_v2	5	TRY_DB	6.65	BIEN	0.632	Chave_Zanne	-11	LT0_Branch	9.94335	6.62	13.4	1765.11	633.2	3864	360.773	133	836.2	1.67023	0.71511	3.1072	-8.7735	-16.7	-0.839984
Hakea lissosperma	Evergreen Angiosperms	-5.66	NicoMSP		XFTdb_v2	-5.66	NicoMSP				NicoMSP				BIEN			-13.5	LT0_Branch	8.85858	5.98	12.26	1252.27	718.8	2113.8	212.059	141	314	1.16566	0.59771	2.22576	-7.84378	-12.86	-1.52
Hamamelis japonica	Deciduous Angiosperms														BIEN			-30	LT0_Branch	10.459	5.4	14.62	1745.8	1150	2379.4	259.052	136	421.6	1.70536	1.01202	2.59432	-14.4619	-22.11	-7.29998
Hamamelis mollis	Deciduous Angiosperms														BIEN			-30	LT0_Branch	11.5553	7.6	18.21	1011.58	607	1662.2	149.994	63.9	254.1	1.00937	0.65391	1.45276	-18.9425	-28.51	-6.47
Hebe brachysiphon	Evergreen Angiosperms														BIEN			-15	LT0_Branch
Hedera helix	Evergreen Angiosperms		XFTdb_v2				XFTdb_v2	19.4	XFTv2	1.345	XFTdb_v2	20	TRY_DB	11.3677	TRY	0.324133	TRY	-29.14	LT50_Branch	10.2767	7.1	14.7	831.691	545	1276.2	156.099	76	251	0.914103	0.439595	1.57703	-17.434	-26.4	-5.79998
Hibiscus hamabo	Deciduous Angiosperms														BIEN			-5	LT0_Branch
Hibiscus mutabilis	Deciduous Angiosperms														BIEN			-5	LT0_Branch	19.3979	14.1	26.38	1692.62	906.6	3114.4	182.381	23	372.8	1.1854	0.56541	2.03968	-3.17959	-21	18.265
Hibiscus syriacus	Deciduous Angiosperms														BIEN			-30	LT0_Branch	11.8178	8.4	17.1	921.318	632	1391	171.7	78	269	0.84266	0.47181	1.21666	-18.8713	-31.3	-6.70001
Hippophae rhamnoides	Deciduous Angiosperms		XFTdb_v2				XFTdb_v2	21.81	XFTv2		XFTdb_v2	3	TRY_DB	9.72826	BIEN	0.59	XFTv2	-17	LT50_Branch	7.01117	1.2	10.7	714.546	419.45	1176.7	124.202	24	224	0.872075	0.38884	1.45738	-24.5779	-44.5	-10.565
Hoheria angustifolia	Evergreen Angiosperms		XFTdb_v2				XFTdb_v2			0.638257	XFTdb_v2				BIEN			-7.55	LT50_Leaf	11.1985	8.14	13.96	1252.92	638.4	2422.2	250.17	139.7	494.6	1.12254	0.55126	2.09652	-5.93985	-12.43	0.9
Hoheria glabrata	Deciduous Angiosperms		XFTdb_v2				XFTdb_v2			0.568824	XFTdb_v2				BIEN			-17	LT0_Branch	7.5488	4.84	11.02	2658.99	956.6	4384.4	567.89	204.6	926.2	2.47229	1.00532	3.51614	-11.9349	-18.48	-5.20001
Holocalyx balansae	Evergreen Angiosperms		XFTdb_v2				XFTdb_v2			1.98	XFTdb_v2				BIEN	0.73	XFTv2	-6.14	LT50_Leaf	21.0466	17.85	24.375	1411.64	857.5	1867.5	179.795	11	388.75	0.945624	0.5385	1.3374	0.182393	-4.84998	9.75001
Hydrangea macrophylla	Deciduous Angiosperms														BIEN			-20	LT0_Branch	13.0213	8.1	21.955	1139.09	497.9	2394.35	156.757	26	314	1.04028	0.3171	1.88815	-8.88206	-22.9	9.60001
Hydrangea paniculata	Deciduous Angiosperms														BIEN			-40	LT0_Branch	10.3202	4.2	18.2	1372.67	792.3	2257.7	214.152	108	330	1.3135	0.8036	2.30183	-20.4971	-35.2	-5.49999
Ilex cornuta	Evergreen Angiosperms														BIEN			-15	LT0_Branch	16.1618	12.4	20.3	1253.29	795.3	1607	214.499	93	309.1	0.902344	0.45362	1.25318	-17.5163	-27.3	-5.98999
Ilex integra	Evergreen Angiosperms														BIEN			-14	LT0_Branch	15.3476	12	21.4	1818.43	1081.3	2672.6	220.283	101.9	430.4	1.40909	0.9782	2.01037	-6.27645	-15.72	8.82002
Ilex latifolia	Evergreen Angiosperms														BIEN			-17	LT0_Branch	15.8848	12.34	20.52	1694.78	1042.4	2689.4	189.068	72.6	325	1.33467	0.819025	2.1051	-9.72436	-18.63	-2.055
Illicium lanceolatum	Evergreen Angiosperms														BIEN			-12.93	LT50_Leaf	17.2969	14.35	20.1	1481.34	1006	1796	150.115	66.5	192.5	1.16428	0.83055	1.3978	-11.116	-19.9	-3.84998
Jacaranda acutifolia	Deciduous Angiosperms														BIEN	0.44	TRY	-3	LT0_Branch	18.7791	11.89	24.37	990.881	293.6	1761.9	63.7612	1.6	182	0.630052	0.16333	1.32202	-0.928351	-15.68	10.17
Jasminum mesnyi	Evergreen Angiosperms														BIEN			-12	LT0_Branch	17.1056	13	21.95	999.039	419	1782	114.676	8.5	276	0.677369	0.21315	1.37488	-5.09029	-16.745	3.845
Jasminum odoratissimum	Evergreen Angiosperms														BIEN			-10	LT0_Branch
Juglans sieboldiana	Deciduous Angiosperms														BIEN			-20	LT0_Branch
Juniperus chinensis	Gymnosperms		XFTdb_v2		XFTdb_v2		XFTdb_v2				XFTdb_v2				BIEN	0.72542	XRaySD	-28.2004	LT0_Branch	12.5674	4	20.5	1163.6	454.5	2134	130.378	11.75	283.25	1.06631	0.260125	1.929	-15.0213	-30.47	0.200018
Juniperus conferta	Gymnosperms														BIEN			-50	LT0_Leaf
Juniperus lutchuensis	Gymnosperms														BIEN			-15	LT0_Bud
Juniperus rigida	Gymnosperms	-7.04353	CCotW_SD			-7.04353	CCotW_SD			0.0003101	CCotW_SD				BIEN			-16	LT50_Branch	11.1718	3.21	15.79	1303.98	578.5	2075.3	135.454	20.1	325.7	1.14493	0.45784	1.78489	-16.9668	-31.2	-4.20001
Juniperus sabina	Gymnosperms											1.3	TRY_DB		BIEN			-34	LT50_Branch	4.88556	-4.9	13.3	714.504	256.75	1376	110.644	11	289.75	0.774678	0.214265	1.60589	-28.9651	-50.42	-10.8
Juniperus squamata	Gymnosperms	-5.93482	CCotW_SD			-5.93482	CCotW_SD			0.0003154	CCotW_SD				BIEN			-25	LT0_Bud	9.34787	-0.15	18.625	946.747	283.5	2452.25	69.5798	2	223.25	0.999546	0.25773	2.21413	-19.3415	-33.525	-2.6
Kalopanax septemlobus	Deciduous Angiosperms													13.3333	BIEN	0.389172	TRY	-30	LT0_Branch	10.6309	4.255	17	1341.25	697.55	2120.45	150.005	29	311.45	1.25456	0.6858	2.03816	-17.9295	-30.3	-5.49999
Kerria japonica	Deciduous Angiosperms														BIEN			-25	LT0_Branch	10.9514	7.3	16.5	1056.27	581.7	1804.2	164.513	35	285	1.02683	0.58669	1.6641	-19.229	-30.5	-6.79998
Keteleeria davidiana	Gymnosperms														BIEN	0.435263	TRY	-20	LT0_Branch	16.8504	12.24	22	1568.31	880.2	3220	128.47	16.8	371.2	1.29444	0.622025	2.60763	-7.12136	-19.44	5.10001
Laburnum alpinum	Deciduous Angiosperms														BIEN			-36.24	LT50_Bud	7.04845	3.64	10.56	873.549	535	1379.6	160.24	88	287	1.09557	0.63985	1.94947	-22.033	-29.45	-14.6
Lagarostrobos franklinii	Gymnosperms		XFTdb_v2		XFTdb_v2		XFTdb_v2			0.27	XFTdb_v2				BIEN	0.704587	XFTv2	-8	LT50_Leaf	10.2431	7.255	12.305	1847.29	837.5	2649.45	301.778	149.55	443.35	1.7842	0.65345	2.4988	-7.07534	-11.04	-1.02
Lagerstroemia indica	Deciduous Angiosperms														BIEN			-20	LT0_Branch	18.4522	11.5	26.8	1324.87	590.6	2295.4	140.408	12.6	303.8	0.937659	0.351875	1.58117	-5.74849	-24.425	18.325
Larix dahurica	Gymnosperms														BIEN			-70	LT0_Bud
Larix gmelinii	Gymnosperms		XFTdb_v2		XFTdb_v2		XFTdb_v2			13.2	XFTdb_v2	25.5	Tallo_DB	7.25	BIEN	0.526	XFTv2	-34	LT50_Branch	-5.50479	-15.1	8.97	523.488	228	981.4	45.5108	12	124.35	0.769765	0.36814	1.2972	-47.0686	-63	-22.575
Larix leptolepis	Gymnosperms	-3.0213	CCotW_SD			-3.0213	CCotW_SD			0.0006867	CCotW_SD				BIEN	0.542532	XRaySD	-30	LT0_Bud
Larix potaninii	Gymnosperms														BIEN	0.434806	TRY	-24.3354	LT0_Branch	8.06667	0.13	15.335	812.982	381.4	1270.05	23.4561	7	47.7	0.746136	0.41488	1.35699	-22.5903	-34.435	-9.79499
Larix sibirica	Gymnosperms		XFTdb_v2				XFTdb_v2	9.18333	XFTv2		XFTdb_v2	20.2	Tallo_DB		BIEN	0.467871	TRY	-69.8441	LT0_Branch	-0.406843	-7.5	5.5	506.169	282	674	62.9094	11	107	0.724493	0.310645	1.12078	-44.2573	-54.285	-28.845
Larix × eurolepis	Gymnosperms														BIEN			-21.5711	LT50_Branch
Leptospermum flavescens	Evergreen Angiosperms														BIEN			-11.5	LT0_Branch
Leptospermum lanigerum	Evergreen Angiosperms														BIEN	0.564	TRY	-12.5	LT0_Branch	12.1477	7.8	15.29	1012.29	594	1884.7	166.198	72	287	0.810722	0.406175	1.85395	-3.97014	-11.1	3.79999
Ligustrum japonicum	Evergreen Angiosperms		XFTdb_v2	-5.7	Cardoso2022						XFTdb_v2	3	TRY_DB		BIEN			-15	LT0_Branch	15.9602	11.635	22	1530.36	562.9	2641	189.379	13	364.65	1.16074	0.3164	2.10635	-8.50491	-21.115	3.29999
Ligustrum vulgare	Deciduous Angiosperms	-9.08	NicoMSP			-9.08	NicoMSP	49	Lens2013		NicoMSP	5	TRY_DB	12.4248	TRY	0.805035	Chave_Zanne	-35.2862	LT50_Branch	9.72336	6.8	13.01	776.154	535	1128	149.45	86	226	0.869717	0.48766	1.41013	-19.0744	-27.67	-9.99999
Liquidambar formosana	Deciduous Angiosperms		XFTdb_v2				XFTdb_v2			1.48625	XFTdb_v2	21	Tallo_DB	12.3	BIEN	0.517286	XFTv2	-17	LT0_Branch	18.6946	12.55	23.5	1883.89	941.5	3241.25	162.181	38	400.5	1.44135	0.71281	2.61907	-4.02354	-18.075	5.925
Lonchocarpus muehlbergianus	Deciduous Angiosperms		XFTdb_v2				XFTdb_v2			2.64	XFTdb_v2				BIEN	0.58	XFTv2	-6.79	LT50_Leaf
Magnolia denudata	Deciduous Angiosperms														BIEN	0.44	TRY	-25.03	LT50_Branch	14.5235	8	19.5	1261.68	638	1774.5	121.392	22	229	1.06227	0.51844	1.3895	-14.381	-28	-3.20001
Magnolia kobus	Deciduous Angiosperms														BIEN			-30	LT0_Branch	10.3718	5.5	15.1	1429.64	696.9	2174.3	209.32	90.6	404.7	1.36006	0.79494	1.92608	-17.049	-28.6	-8.15999
Magnolia liliflora	Deciduous Angiosperms														BIEN			-32.5	LT0_Branch
Magnolia stellata	Deciduous Angiosperms														BIEN			-29.57	LT50_Bud	10.6101	7.6	15.47	994.991	578.9	1798.6	168.128	103.3	264.5	0.951648	0.622125	1.58052	-22.5987	-33.1	-7.79
Magnolia wufengensis	Deciduous Angiosperms														BIEN			-16.38	LT50_Branch
Mahonia repens	Evergreen Angiosperms													12.0608	BIEN			-17.91	LT50_Leaf	5.70272	0.4	11.3	566.608	310.6	1111.6	80.3721	35	135.4	0.436657	0.18774	0.90748	-32.4594	-40.84	-19.3
Malus halliana	Deciduous Angiosperms														BIEN			-25	LT0_Branch	13.5925	7.03	18.17	1181.36	501.6	1807.4	108.963	12.3	259.9	1.01494	0.38953	1.61261	-14.885	-28.51	-4.26
Malus pumila	Deciduous Angiosperms													17.068	BIEN	0.642875	TRY	-30	LT0_Branch	11.5448	5.07	18.11	797.493	232.9	1401.6	91.9777	9	206.2	0.657949	0.14055	1.2573	-17.5997	-36.5	-0.6
Melia azedarach	Deciduous Angiosperms		XFTdb_v2				XFTdb_v2			12.8	XFTdb_v2				BIEN	0.437713	Chave_Zanne	-13	LT0_Branch	18.3713	12.8	25.6	1032.61	388.85	1995.45	115.774	4	275	0.662288	0.19915	1.38055	-4.15339	-19.7	12.85
Meliosma flexuosa	Deciduous Angiosperms														BIEN			-12.82	LT50_Leaf	15.539	10.09	18.61	1268.23	787.5	1686.5	101.93	20.9	179	1.0828	0.65003	1.38492	-12.031	-19.805	-5.28998
Meratia praecox	Deciduous Angiosperms														BIEN			-15	LT0_Branch
Metasequoia glyptostroboides	Gymnosperms		XFTdb_v2		XFTdb_v2	-2.91	NicoMSP	14.6955	TRY		XFTdb_v2	27	TRY_DB		BIEN	0.423046	XFTv2	-34.0429	LT0_Branch	10.8159	7.1	16.9	988.556	572	1700	163.884	58	271	1.01134	0.49678	1.66316	-18.0881	-30.9	-4.30498
Michelia fuscata	Evergreen Angiosperms														BIEN			-13	LT0_Branch
Myrica californica	Evergreen Angiosperms														BIEN			-10	LT0_Branch
Myrica rubra	Evergreen Angiosperms														BIEN	0.695688	TRY	-8	LT0_Branch	17.6164	14.32	21.9	1571.14	1050.2	2292	154.623	49.2	247.2	1.22077	0.81914	1.73496	-6.79772	-16.395	1.60001
Nandina domestica	Evergreen Angiosperms														BIEN			-15	LT0_Branch	15.3952	11.2	20.1	1168.49	684.1	1636.15	200.867	71	300	0.86245	0.4249	1.34776	-16.4925	-27.7	-3.37999
Neolitsea sericea	Evergreen Angiosperms													6.27191	BIEN			-10	LT0_Branch	14.7287	11.37	20.46	1915.83	1242.1	2813.9	233.283	112	425.2	1.58324	1.04872	2.50547	-7.49053	-15.03	2.83
Nerium indicum	Evergreen Angiosperms														BIEN			-8	LT0_Branch	16.8928	11.17	24.215	1279.77	428.95	2270.1	109.55	12	222.25	1.00216	0.26054	1.54778	-6.50217	-18.125	14.1
Nerium oleander	Evergreen Angiosperms		XFTdb_v2				XFTdb_v2	35	Lens2013		XFTdb_v2			13.0882	BIEN	0.6	TRY	-11.5	LT0_Branch	15.8177	10.6	25.1	780.336	320	1394.5	95.0707	5	220	0.567368	0.1756	1.13603	-6.80112	-18.7	9.79999
Nothofagus antarctica	Deciduous Angiosperms		XFTdb_v2				XFTdb_v2	12.2	XFTv2	2.2	XFTdb_v2				BIEN	0.68	XFTv2	-22	LT0_Branch	7.63225	3.8	11.87	1053.09	346.7	2222.6	153.264	43	325.5	1.19988	0.3295	2.7617	-14.4547	-22.91	-5.99999
Nothofagus betuloides	Evergreen Angiosperms											27	TRY_DB		BIEN	0.473	TRY	-10.5	LT50_Leaf	6.18739	3	9.82	1215.85	438.7	2598	220.42	79.7	531	1.63347	0.4474	3.4223	-11.3617	-17.405	-4.48499
Nothofagus carrii	Evergreen Angiosperms														BIEN			-6.2	LT50_Leaf	17.0897	8.94	23.54	3021.07	2395.6	3990	552.414	329.6	929.6	2.773	1.73608	5.84253	4.03449	-3.52	20.56
Nothofagus crenata	Evergreen Angiosperms														BIEN			-6.1	LT50_Leaf
Nothofagus cunninghamii	Evergreen Angiosperms		XFTdb_v2		XFTdb_v2						XFTdb_v2				BIEN	0.595987	Chave_Zanne	-11.2	LT50_Leaf	10.1075	6.5	12.9	1508.22	795.05	2341.55	238.886	141.35	377.3	1.45307	0.67636	2.47554	-5.79225	-11.21	-0.1
Nothofagus dombeyi	Evergreen Angiosperms		XFTdb_v2				XFTdb_v2	13.9	XFTv2	4.1	XFTdb_v2	0.26	TRY_DB	6.43333	BIEN	0.65	XFTv2	-7.68571	LT50_Leaf	9.24908	5.3	12.715	1553.05	835.3	2364.65	172.72	47	326.2	1.53793	0.644175	2.60425	-12.4717	-19.52	-3.97
Nothofagus fusca	Evergreen Angiosperms		XFTdb_v2				XFTdb_v2			0.477095	XFTdb_v2	37.4	Tallo_DB		BIEN	0.618	Chave_Zanne	-10	LT0_Branch	9.8971	6.365	12.735	2003.49	949.15	3338.25	407.428	197.65	713.8	1.82911	0.881445	3.1759	-8.16546	-15.68	-2.08
Nothofagus grandis	Evergreen Angiosperms														BIEN	0.747315	TRY	-6	LT50_Leaf	17.4667	10.085	25.01	2837.92	1974.1	4258.1	483.792	255.95	963.15	2.39174	1.42118	3.55848	4.53266	-2.27999	13.54
Nothofagus gunnii	Deciduous Angiosperms		XFTdb_v2		XFTdb_v2						XFTdb_v2				BIEN			-17	LT0_Branch	8.4	5.795	11.71	1795.85	775.25	2840.2	293.35	136.35	468.45	1.95574	0.52695	2.93356	-8.82249	-12.325	-1.57998
Nothofagus menziesii	Evergreen Angiosperms		XFTdb_v2				XFTdb_v2			0.41359	XFTdb_v2	35	Tallo_DB		BIEN	0.672	Chave_Zanne	-10.3677	LT50_Leaf	9.33436	5.6	12.8	2218.76	942.75	4226.25	461.51	208.5	883.75	2.02939	0.8957	3.37412	-8.44487	-16.3	-1.27
Nothofagus moorei	Evergreen Angiosperms														BIEN	0.620685	TRY	-8.25	LT0_Branch	15.5543	11.6	19.21	1342.06	725.65	2004	173.871	116.35	235	0.918034	0.512475	1.28617	-1.82857	-5.365	1.22
Nothofagus nitida	Evergreen Angiosperms											0.197	TRY_DB		BIEN	0.6	TRY	-14	LT0_Branch	9.27727	6.825	11.025	2098.47	950.5	2752.5	317.333	170.25	507.75	2.7302	0.72173	3.70941	-8.30151	-16.525	1.37329e-05
Nothofagus obliqua	Deciduous Angiosperms		XFTdb_v2				XFTdb_v2	14.7	XFTv2	4.8	XFTdb_v2				BIEN	0.59	XFTv2	-13.75	LT0_Branch	10.1049	6.935	13.565	1153.72	594.75	2122.6	138.687	33	239.6	1.22756	0.54592	2.31075	-12.2201	-19.4	-4.83498
Nothofagus pseudoresinosa	Deciduous Angiosperms														BIEN			-6.9	LT50_Leaf
Nothofagus pullei	Deciduous Angiosperms														BIEN			-7.5	LT50_Leaf	15.9382	9.84	23.46	2838.33	1985.3	4182.3	500.2	250	984.5	2.68668	1.60788	4.97536	1.89445	-3.86999	9.42001
Nothofagus solandri	Evergreen Angiosperms		XFTdb_v2				XFTdb_v2			0.482248	XFTdb_v2	28.4	Tallo_DB	3.085	BIEN	0.52	Chave_Zanne	-14.25	LT0_Branch	10.4832	6.94	13.3	1688.27	881	2833.4	340.683	177.4	569.6	1.51867	0.7843	2.79067	-7.18777	-15.1	0.550009
Nothofagus truncata	Deciduous Angiosperms		XFTdb_v2				XFTdb_v2			1.07434	XFTdb_v2				BIEN	0.6	Chave_Zanne	-10	LT0_Branch	11.7324	8.945	14.955	2016.04	1189	2993.95	399.996	231.8	605.1	1.78778	1.07549	3.04093	-4.92469	-11.15	2.00001
Ocotea diospyrifolia	Evergreen Angiosperms		XFTdb_v2				XFTdb_v2			0.3	XFTdb_v2				BIEN	0.52	XFTv2	-9.68	LT50_Leaf	21.5721	16.835	25.9	1477.45	1145.45	1899.65	183.161	38.75	393.6	1.00627	0.667055	1.45674	0.89742	-5.46499	9.50001
Olearia avicenniifolia	Evergreen Angiosperms		XFTdb_v2				XFTdb_v2			0.283642	XFTdb_v2				BIEN	0.742	Chave_Zanne	-15	LT0_Branch	9.15845	5.8	12.1	2121.37	692	4453.75	443.814	148	917.5	1.8852	0.6129	3.38972	-9.51605	-17	6.10352e-06
Osmanthus fragrans	Evergreen Angiosperms														BIEN	0.841363	TRY	-15	LT0_Branch	16.9927	11.99	22.7	1435.43	679.3	2259.5	139.662	18	286.6	1.10704	0.51338	1.72046	-8.79199	-21.97	4.18502
Paeonia suffruticosa	Deciduous Angiosperms														BIEN			-32.5	LT0_Branch	11.3949	4.485	17.63	900.331	443.55	1494.05	83.7542	7.85	222.3	0.814475	0.25654	1.30167	-18.8322	-40.015	-5.82499
Parapiptadenia rigida	Deciduous Angiosperms		XFTdb_v2				XFTdb_v2			2.94	XFTdb_v2	7	TRY_DB		BIEN	0.81	XFTv2	-5.62	LT50_Leaf	20.7451	17	24.7	1481.91	1078	1934	232.572	61	427	1.01112	0.627875	1.40562	-0.759574	-4.99999	7.79999
Pasania edulis	Evergreen Angiosperms														BIEN			-16	LT0_Branch
Phellodendron amurense	Deciduous Angiosperms	-4.365	Cardoso2022	-2.59	Cardoso2022	-4.365	Cardoso2022				Cardoso2022				BIEN	0.386589	TRY	-40	LT0_Branch	7.38095	-0.3	13.5	1181.22	585	2159.6	153.758	24	311.8	1.18722	0.61127	2.15357	-25.222	-41.5	-9.94499
Philadelphus coronarius	Deciduous Angiosperms														BIEN			-30	LT0_Branch	10.1724	5.8	14.6	792.875	527	1171	146.519	68	237.95	0.842707	0.40228	1.3491	-19.0692	-30.8	-7.70001
Philadelphus satsumi	Deciduous Angiosperms														BIEN			-30	LT0_Branch	10.6252	4.6	15.3	1791.21	1202.2	2456.6	229.252	123.8	399	1.71811	1.02992	2.89568	-14.5348	-22.35	-5.79998
Photinia glabra	Evergreen Angiosperms														BIEN			-15	LT0_Branch	16.3307	12.4	20.6	1490.02	716.8	2257.15	147.643	32	245	1.18161	0.52511	1.72062	-8.29077	-18.9	-0.499994
Photinia serrulata	Evergreen Angiosperms														BIEN			-17	LT0_Branch
Phyllocladus aspleniifolius	Gymnosperms		XFTdb_v2		XFTdb_v2		XFTdb_v2				XFTdb_v2				BIEN	0.715051	XRaySD	-11.55	LT50_Leaf	9.92629	6.66	12.44	1645.98	821.4	2469.6	267.169	144.4	415	1.64078	0.71331	2.57821	-6.2122	-11.44	0.160004
Picea alba	Gymnosperms														BIEN			-40	LT0_Bud
Picea ascendens	Gymnosperms														BIEN			-20	LT0_Bud
Picea asperata	Gymnosperms	-3.98034	CCotW_SD			-3.98034	CCotW_SD			0.0002319	CCotW_SD				BIEN	0.541529	XRaySD	-54	LT50_Branch	7.64071	0.52	13.6	686.08	274.2	1152.4	41.9646	4.6	230.4	0.665706	0.21616	1.2851	-23.4416	-33.86	-10.9
Picea brachytyla	Gymnosperms														BIEN	0.436957	TRY	-20	LT0_Bud	7.33542	-8.025	17	885.514	551.9	1396.85	46.4375	9.15	141	0.885365	0.482565	1.29717	-23.7312	-51.155	-7.88998
Picea glehnii	Gymnosperms	-3.02729	CCotW_SD			-3.02729	CCotW_SD			0.0005407	CCotW_SD				BIEN	0.643134	XRaySD	-68.6277	LT0_Branch	5.54184	2.2	10.845	1201.38	750.9	1607.5	185.327	124.8	264.45	1.43692	0.8832	2.07332	-22.7796	-30.215	-13.655
Picea jezoensis	Gymnosperms	-3.98894	CCotW_SD			-3.98894	CCotW_SD			0.0005616	CCotW_SD				BIEN	0.388311	Chave_Zanne	-70	LT0_Branch	1.4492	-8.58	11.58	1022.79	564	2035.8	112.425	20	244.6	1.27884	0.6627	2.4591	-32.4187	-52.2	-14.425
Picea likiangensis	Gymnosperms		XFTdb_v2				XFTdb_v2				XFTdb_v2				BIEN	0.588313	XRaySD	-25	LT0_Bud	7.36884	0.955	16.06	753.667	446.6	1124.35	29.6159	6	164.75	0.684504	0.36475	1.08567	-24.5754	-35.245	-9.71499
Picea obovata	Gymnosperms		XFTdb_v2				XFTdb_v2	8.62	XFTv2		XFTdb_v2	19.9	Tallo_DB		BIEN			-70	LT0_Bud	-1.48805	-9	3	517.233	324	755.75	64.69	20	100.25	0.820253	0.43392	1.19368	-45.9388	-58.3	-31.7
Picea orientalis	Gymnosperms	-4.09408	CCotW_SD			-4.09408	CCotW_SD			0.0003218	CCotW_SD				BIEN	0.635798	XRaySD	-20	LT0_Bud	8.86884	3.71	13.8	867.76	543.8	1310.35	155.736	72.1	256.9	0.990639	0.50168	1.71486	-20.8925	-30.645	-9.16499
Picea smithiana	Gymnosperms											62	Tallo_DB		BIEN	0.427536	TRY	-20	LT0_Bud	9.45312	0.275	16.35	844.771	182.25	1580	106.677	12.5	233.25	0.810569	0.17771	1.65614	-16.2526	-27.84	-2.75999
Pieris japonica	Evergreen Angiosperms							18.8333	TRY						BIEN			-25	LT0_Branch	12.7118	7.76	18.8	1660.04	732.6	2926	215.284	96	372.4	1.51096	0.784635	2.77165	-13.9773	-29.3	-2.70001
Pinus brutia	Gymnosperms	-4.74824	CCotW_SD			-4.74824	CCotW_SD			0.0001546	CCotW_SD				BIEN	0.574011	XRaySD	-19.2306	LT50_Branch	15.0865	10.4	19.1	725.389	289.75	1194	59.0709	2	199	0.454501	0.17616	0.94168	-9.14983	-20.79	1.10001
Pinus bungeana	Gymnosperms	-3.70633	CCotW_SD			-3.70633	CCotW_SD			9.83e-05	CCotW_SD			7.299	BIEN	0.577544	XRaySD	-30	LT0_Branch	12.2469	8.29	15.655	825.454	496.35	1412.35	76.7692	11	253.55	0.675488	0.32481	1.24009	-18.4385	-27.9	-8.48999
Pinus caribaea	Gymnosperms		XFTdb_v2				XFTdb_v2	18.2	TRY	0.28	XFTdb_v2	12	Tallo_DB	9.94	TRY	0.56	XFTv2	-10	LT0_Bud	23.3316	16.66	26.5	1847.42	1016.95	2966.35	180.76	27.65	361.6	1.10708	0.59346	1.79467	10.0506	-2.24	19.9
Pinus densiflora	Gymnosperms		XFTdb_v2				XFTdb_v2			0.905	XFTdb_v2	22.5	Tallo_DB		BIEN	0.465	XFTv2	-40	LT0_Branch	11.3227	5.185	15.515	1438.44	693.55	2241.15	156.107	33	341	1.2748	0.6615	1.96768	-16.7571	-30.1	-5.49999
Pinus greggii	Gymnosperms														BIEN			-15	LT0_Bud	16.3017	11.45	21.85	868.371	356.75	1645.75	61.6121	20	166.5	0.466918	0.1744	1.07668	-6.01724	-12.375	0.675009
Pinus griffithii	Gymnosperms														BIEN			-30	LT0_Branch
Pinus hartwegii	Gymnosperms		XFTdb_v2				XFTdb_v2			0.209	XFTdb_v2				BIEN	0.409747	XRaySD	-20	LT0_Bud	14.3611	7.3	22.67	1054.17	445.9	1995	60.9028	15	170.1	0.654636	0.2345	1.11652	-6.16356	-27.09	6.63
Pinus insularis	Gymnosperms														BIEN			-8	LT0_Bud
Pinus khasya	Gymnosperms														BIEN			-10	LT0_Bud
Pinus koraiensis	Gymnosperms	-2.92589	CCotW_SD		XFTdb_v2	-2.92589	CCotW_SD			0.0006164	CCotW_SD				BIEN	0.460986	XRaySD	-70	LT0_Bud	7.41507	-0.4	12.65	1146.71	642	1627.5	97.0861	28	228	1.13703	0.70535	1.51851	-25.7223	-39.95	-14.45
Pinus lawsonii	Gymnosperms														BIEN	0.51	TRY	-10	LT0_Bud	17.6789	12.735	24.465	1169.27	699.7	1771.5	37.5	9.7	112.55	0.632641	0.39061	1.0902	0.0757874	-5.79998	7.93
Pinus merkusii	Gymnosperms														BIEN	0.53	TRY	-10	LT0_Bud	22.6	18.02	27	2304.69	1066.2	3783.8	175.308	24	406.4	1.54948	0.58698	2.3984	10.1147	1.73501	18.725
Pinus michoacana	Gymnosperms														BIEN			-10	LT0_Bud
Pinus oocarpa	Gymnosperms														BIEN	0.57	TRY	-10	LT0_Bud	20.3353	14.6	25.14	1388.9	770.6	2481	55.0413	9.6	189.4	0.773916	0.384245	1.38337	3.27299	-4.89999	10.44
Pinus patula	Gymnosperms	-3.25244	CCotW_SD			-3.25244	CCotW_SD			0.0005754	CCotW_SD			12.17	TRY	0.499746	XRaySD	-17.0732	LT0_Branch	16.817	11.42	22.86	1229.92	627.6	2295.6	98.8354	1	300.6	0.803867	0.34968	1.68052	0.130803	-8.6	10.5
Pinus pseudostrobus	Gymnosperms	-3.22654	CCotW_SD			-3.22654	CCotW_SD			0.0016491	CCotW_SD				BIEN	0.345648	XRaySD	-8	LT0_Bud	16.6998	12	22.795	1113.6	520.05	1912.65	51.2944	14	146.85	0.631221	0.25034	1.18547	-2.32242	-9.1	7.09501
Pinus pumila	Gymnosperms														BIEN			-70	LT0_Branch	-4.0142	-14.255	8.165	744.74	259.45	1747.7	90.8815	17	277.65	1.12192	0.445985	2.52588	-41.2677	-60.59	-16.165
Pinus thunbergii	Gymnosperms	-3.41081	CCotW_SD			-3.41081	CCotW_SD			0.0002213	CCotW_SD	11.84	TRY_DB	11.06	TRY	0.47969	XRaySD	-30	LT0_Branch	13.6233	9.4	17.505	1430.8	650	2390.8	172.535	27.9	350.05	1.18326	0.4657	1.93962	-11.172	-22.54	-1.33998
Pittosporum eugenioides	Evergreen Angiosperms		XFTdb_v2				XFTdb_v2			0.298893	XFTdb_v2				BIEN			-10.0649	LT50_Leaf	11.7467	8.2	15.3	1628.14	648.15	3264.15	323.473	125.15	690.05	1.41745	0.53473	2.90944	-5.20972	-12.2	2.07501
Pittosporum illicioides	Evergreen Angiosperms														BIEN			-11.99	LT50_Leaf	16.8372	11.7	21.15	1671.93	939	3105	144.102	42	275	1.42998	0.85212	2.88171	-8.84435	-18.945	0.590012
Plagianthus regius	Deciduous Angiosperms														BIEN			-5.65	LT50_Leaf	11.5424	8.2	15.1	1642.65	632	4217.05	337.266	138	896.05	1.38094	0.56175	2.98922	-5.52178	-12.605	3.00001
Platanus acerifolia	Deciduous Angiosperms		XFTdb_v2				XFTdb_v2	18.69	XFTv2		XFTdb_v2				BIEN	0.542809	TRY	-25	LT0_Branch
Podocarpus lawrencei	Gymnosperms		XFTdb_v2				XFTdb_v2			0.25	XFTdb_v2				BIEN	0.562436	XRaySD	-22	LT0_Branch	8.51128	5.46	13.08	1456.29	676.8	2352.4	239.594	134.6	358	1.40014	0.53935	2.62175	-9.48947	-14.62	-3.95999
Podocarpus macrophyllus	Gymnosperms													8.14728	TRY			-17.6225	LT0_Branch	17.6516	13.1	23.44	1714.82	688.8	2828	201.795	34	421.2	1.25061	0.55094	2.0739	-4.54094	-16.55	11.175
Podocarpus nivalis	Gymnosperms	-4.41424	CCotW_SD			-4.41424	CCotW_SD			0.0002052	CCotW_SD				BIEN	0.527342	XRaySD	-22	LT0_Leaf	7.54254	4.335	11.9	2269.13	896	3819	471.728	180.8	821.5	2.28234	0.881805	3.7271	-12.228	-18.195	-5.27
Poncirus trifoliata	Deciduous Angiosperms														BIEN			-8	LT50_Leaf
Populus beijingensis	Deciduous Angiosperms														BIEN			-35	LT50_Branch
Populus canadensis	Deciduous Angiosperms														BIEN			-49.0401	LT50_Branch	9.64806	7	14	727.524	477	1038	136.959	66	205	0.841362	0.29872	1.28389	-19.21	-26.4	-9.1
Populus gansuensis	Deciduous Angiosperms														BIEN			-41	LT50_Branch
Populus lasiocarpa	Deciduous Angiosperms														BIEN	0.435149	TRY	-34	LT50_Branch	12.4301	6.1	17	1049.1	630.4	1530.8	81.1507	14.8	208.6	1.01374	0.587	1.47642	-14.4849	-26.12	-4.79998
Populus maximowiczii	Deciduous Angiosperms													9.7561	BIEN			-196	LT0_Branch	1.36844	-6.3	11.2	840.987	455	1540	90.4086	13	243	1.02756	0.4385	1.9342	-33.511	-51.1	-15.7
Populus simonii	Deciduous Angiosperms		XFTdb_v2				XFTdb_v2	23.68	XFTv2		XFTdb_v2			10.472	BIEN	0.32	TRY	-36	LT50_Branch	8.73174	3.285	15.015	653.559	323.85	1164.65	66.4954	6	181	0.6382	0.237825	1.12567	-23.3673	-37.505	-7.98999
Potentilla fruticosa	Deciduous Angiosperms													11.063	BIEN			-70	LT0_Branch	5.41389	-4.73	15.495	666.092	182	1245.25	69.4444	4	268.3	0.649328	0.145305	1.28917	-29.2062	-48.89	-11.67
Prumnopitys taxifolia	Gymnosperms		XFTdb_v2				XFTdb_v2			0.191074	XFTdb_v2				BIEN	0.696953	XRaySD	-11.1	LT50_Leaf	11.6346	8.7	15.07	1810.25	806.5	3827.4	366.561	167.3	819.8	1.52524	0.72311	2.89576	-5.63239	-11.365	0.56501
Prunus campanulata	Deciduous Angiosperms														BIEN			-20	LT0_Branch	17.0783	11.755	22.2	1919.12	962.05	3303.1	214.818	61.4	433.5	1.57692	0.767075	2.754	-4.63976	-17.71	5.30999
Prunus cerasifera	Deciduous Angiosperms		XFTdb_v2				XFTdb_v2	35.2566	XFTv2		XFTdb_v2			10.8005	BIEN	0.678338	XFTv2	-22.6714	LT50_Branch	10.3269	6.9	15.1	760.42	479	1148.15	135.503	44	217	0.812443	0.3167	1.2923	-17.4905	-28.3	-4.39999
Prunus mume	Deciduous Angiosperms														BIEN			-25	LT0_Branch	14.8364	9.015	21.37	1356.83	649.45	2199.4	119.406	13	248.85	1.1155	0.501985	1.65958	-12.139	-26.02	-0.200006
Prunus nipponica	Deciduous Angiosperms														BIEN			-30	LT0_Branch	6.94879	1.2	13.165	1595.46	979.65	2254.2	229.863	136	348	1.94691	1.06999	3.81665	-19.304	-26.83	-11.005
Prunus persica	Deciduous Angiosperms		XFTdb_v2	-3.99	Cardoso2022		XFTdb_v2	57.1696	XFTv2		XFTdb_v2				BIEN	0.654542	XFTv2	-34.6337	LT50_Branch	12.7346	7.9	19	899.837	445.4	1471.6	142.422	17	266	0.763424	0.256225	1.25525	-16.2654	-31	0.200018
Prunus sargentii	Deciduous Angiosperms													11.6279	BIEN			-31.6667	LT0_Branch	9.3294	4.435	13.8	1379.44	718.7	2030.65	164.059	65.35	335.25	1.37093	0.80205	2.0817	-19.549	-28.2	-8.79998
Prunus ssiori	Deciduous Angiosperms													13.7931	BIEN			-35	LT0_Branch	6.39215	1.2	11.15	1410.68	863	2072.5	207.817	125	307.5	1.62625	1.1078	2.66689	-20.2555	-29.45	-13.05
Prunus tomentosa	Deciduous Angiosperms														BIEN			-50	LT0_Branch	7.72426	1.1	15	739.341	371.6	1375	80.7444	10	205.6	0.694447	0.2789	1.1805	-29.31	-45.5	-11.325
Prunus yedoensis	Deciduous Angiosperms														BIEN			-28.3333	LT0_Branch	12.4599	8.9	16.3	1382.9	805.4	2071	145.863	64.4	303.4	1.20858	0.78268	1.75561	-15.1837	-26.49	-4.21501
Pseudolarix amabilis	Gymnosperms		XFTdb_v2				XFTdb_v2				XFTdb_v2				BIEN	0.478456	XRaySD	-20	LT0_Branch
Pseudopanax crassifolius	Evergreen Angiosperms		XFTdb_v2				XFTdb_v2			0.235159	XFTdb_v2	4	TRY_DB		BIEN			-9.65	LT50_Leaf	10.733	6.8	14.9	1995.72	895.7	3989	410.415	185.9	853.1	1.7535	0.82559	3.08097	-6.84833	-15.1	0.700018
Pterocarya rhoifolia	Deciduous Angiosperms														BIEN			-30	LT0_Branch	10.0679	5.1	15.095	1736.39	1172.05	2386.5	244.957	129.15	388.95	1.71409	1.0545	2.6039	-15.2432	-22.89	-6.71
Punica granatum	Deciduous Angiosperms														BIEN	0.771456	TRY	-21.3714	LT50_Branch	15.2187	10.2	25.4	833.411	371	1520.5	110.001	7	227.9	0.639094	0.20048	1.23034	-8.79277	-21.2	11.6
Pyracantha angustifolia	Deciduous Angiosperms													8.80405	BIEN			-15	LT0_Branch	14.6512	11.1	17.825	948.38	457.25	1616.5	115.727	12	254	0.678065	0.25478	1.30672	-6.67616	-18.825	2.35
Quercus crispula	Deciduous Angiosperms														BIEN			-52.5	LT0_Branch	9.03622	4.16	14.42	1643.32	1087.6	2382.4	242.72	142.8	417.6	1.67771	1.1596	2.399	-16.4916	-25.81	-7.49999
Quercus frainetto	Deciduous Angiosperms		XFTdb_v2				XFTdb_v2	31.86	TRY		XFTdb_v2				BIEN			-27.513	LT50_Branch	11.5087	8.23	15.5	745.024	515.3	1049.6	112.495	53	176.7	0.687398	0.37622	1.10186	-16.4672	-25.7	-5.78
Quercus glauca	Evergreen Angiosperms											15.7	Tallo_DB	12.9177	BIEN	0.773012	TRY	-15.3333	LT0_Branch	16.2713	11.2	21.9	1721.67	884.75	2885.75	166.743	28.75	344.25	1.37792	0.708655	2.27197	-7.72333	-17.935	3.405
Quercus mongolica	Deciduous Angiosperms											23	Tallo_DB	6.42376	BIEN	0.614139	TRY	-30	LT0_Branch	7.74709	-1.32	14	1127.02	486.6	1978.4	108.376	11	308.2	1.10365	0.354665	2.0697	-23.79	-43.39	-8.90999
Quercus myrsinaefolia	Evergreen Angiosperms														BIEN			-13	LT0_Branch	14.2538	11.085	17.015	1639.63	1247.55	2472.65	193.297	105.85	316.2	1.34831	1.05955	1.98853	-9.60187	-14.805	-4.38499
Quercus phillyraeoides	Evergreen Angiosperms														BIEN			-10	LT0_Branch	16.1179	12.5	20.74	1608.31	751.1	2531.2	160.913	20.3	326.7	1.23698	0.61675	1.8711	-8.1586	-19.78	0.949994
Quercus salicina	Evergreen Angiosperms											13.7	TRY_DB		BIEN			-15	LT0_Branch	14.0225	10.11	18.995	2025.32	1324.05	3058.3	247.952	121.1	452.9	1.6861	1.11074	2.55115	-8.93841	-16.05	0.575011
Quercus sessiliflora	Deciduous Angiosperms														BIEN			-15	LT0_Branch
Rhaphiolepis indica	Evergreen Angiosperms														BIEN			-21.29	LT50_Leaf	17.7004	12.9	23.2	1570.23	646.7	2683.6	178.562	39	395.15	1.16383	0.364275	2.10345	-2.62581	-15.1	9.29999
Rhododendron catawbiense	Evergreen Angiosperms		XFTdb_v2				XFTdb_v2	14.4	TRY	0.21	XFTdb_v2				BIEN			-36.86	LT50_Leaf	10.0879	5.4	15.3	1123.35	559.6	1822.9	221.101	91.3	391.4	1.09631	0.75159	1.77265	-25.3908	-32	-17.53
Rhododendron ponticum	Evergreen Angiosperms							10.7	TRY			2	TRY_DB	6.6458	TRY			-21.81	LT50_Leaf	9.46902	7.2	12.6	954.708	632.35	1587.9	179.488	125	268	1.29595	0.69015	2.5108	-14.7833	-22	-5.92499
Ribes nigrum	Deciduous Angiosperms							18.5667	TRY			1.5	TRY_DB	16.1439	TRY			-22.813	LT50_Bud	6.53354	0.415	10.4	717.007	497	1135.7	127.478	71	217	0.972866	0.59135	1.611	-26.2736	-45.2	-12.8
Rosa davurica	Deciduous Angiosperms													12.9443	BIEN			-37	LT50_Branch	0.317427	-7.43	9.13	677.52	356	1145.2	54.5135	9	159	0.836742	0.33157	1.51139	-37.4733	-53	-20.3
Rosa laevigata	Deciduous Angiosperms														BIEN			-10	LT0_Branch	18.0926	13.5	22.3	1435.62	885.2	1980.5	162.743	37.05	314	1.08796	0.65976	1.4866	-9.09794	-19.6	1.85
Rosa rugosa	Deciduous Angiosperms											1	TRY_DB	10.421	TRY			-40	LT0_Branch	7.77337	2.9	11.5	829.842	547	1330.6	150.818	85	257	1.04733	0.6612	1.76516	-22.1194	-38.1	-9.70001
Rosmarinus officinalis	Evergreen Angiosperms		XFTdb_v2				XFTdb_v2	12.5113	TRY		XFTdb_v2			5.5855	BIEN	0.181685	TRY	-5	LT0_Branch
Rubus corchorifolius	Deciduous Angiosperms														BIEN			-38	LT50_Branch	15.4819	10.44	21	1504.49	791.2	2778.2	138.011	24	329.2	1.3034	0.67239	2.55793	-9.70987	-21.165	0.56501
Rubus idaeus	Deciduous Angiosperms											1.5	TRY_DB	23.0989	TRY			-28.4056	LT50_Branch	6.07701	0.7	10	805.149	514.55	1421.9	143.602	76	269	1.09823	0.61586	2.09962	-26.7356	-42.595	-14.3
Rubus idenus	Deciduous Angiosperms														BIEN			-32.5	LT50_Branch
Salix limprichtii	Deciduous Angiosperms														BIEN			-20	LT50_Branch
Salix matsudana	Deciduous Angiosperms														BIEN			-21	LT50_Branch	10.9467	4.39	17.005	835.156	378.55	1569.2	101.564	8.95	248.1	0.74787	0.260975	1.3014	-18.3143	-35.48	-1.11
Salix rubens	Deciduous Angiosperms														BIEN			-26.01	LT50_Bud	9.17803	6.4	12.8	729.979	524.65	1006.35	138.02	62.65	205.35	0.864937	0.4408	1.31281	-20.8104	-28.2	-11.1
Salix sachalinensis	Deciduous Angiosperms														BIEN			-70	LT0_Branch
Sapium sebiferum	Deciduous Angiosperms													20.4152	TRY	0.481971	TRY	-15	LT0_Branch
Schefflera octophylla	Evergreen Angiosperms		XFTdb_v2				XFTdb_v2			2.57	XFTdb_v2				BIEN	0.45	XFTv2	-3	LT0_Branch
Senecio bennettii	Evergreen Angiosperms														BIEN			-11.5	LT0_Branch
Sequoiadendron giganteum	Gymnosperms		XFTdb_v2		XFTdb_v2		XFTdb_v2	12.1956	TRY		XFTdb_v2	60.96	TRY_DB		BIEN	0.539226	XFTv2	-27.7079	LT50_Branch	9.92169	7.1	13	820.166	599.1	1217	151.277	31	229	0.908564	0.47238	1.51613	-17.7957	-25.9	-8.99999
Sophora microphylla	Evergreen Angiosperms		XFTdb_v2				XFTdb_v2			0.216742	XFTdb_v2				BIEN			-7.3	LT50_Leaf	11.4581	8	15.3	1398.96	613	2560	271.982	114.25	520.5	1.21368	0.5617	2.2543	-6.23078	-14.8	2.61001
Sorbus alnifolia	Deciduous Angiosperms													11.7647	BIEN			-25	LT0_Branch	10.2171	4	15.465	1355.06	652.7	2080.3	153.313	22	358.65	1.29202	0.5541	2.12195	-18.2032	-31.085	-6.31498
Sorbus commixta	Deciduous Angiosperms													13.6054	BIEN			-40	LT0_Branch	8.06939	1.1	14.36	1565.93	812	2309.4	217.224	73.4	403.8	1.68027	0.97686	2.7802	-19.0913	-34.82	-7.29998
Sorbus cordata	Deciduous Angiosperms														BIEN			-40	LT0_Branch
Spiraea salicifolia	Deciduous Angiosperms													20.283	BIEN			-35	LT0_Branch	4.19104	-7.8	10.5	737.092	350	1337.25	107.707	19	216	0.97189	0.46637	1.64955	-30.6412	-53.89	-14.955
Spiraea thunbergii	Deciduous Angiosperms														BIEN			-30	LT0_Bud	12.6099	7.605	17.59	1272.05	671	2097.8	195.032	57.1	289	1.03568	0.581305	1.60882	-19.4706	-32.2	-5.80498
Stewartia pseudocamellia	Deciduous Angiosperms														BIEN			-27.5	LT0_Branch	11.3196	7.16	15.1	1707.41	1165	2404.4	204.334	96.8	408.2	1.54948	1.02381	2.39433	-15.2309	-26.02	-7.16
Streblus heterophyllus	Evergreen Angiosperms														BIEN			-7.05	LT50_Leaf
Styrax dasyanthus	Deciduous Angiosperms														BIEN			-10.47	LT50_Leaf	17.05	13.705	21.185	1356.2	912.35	1764	121.331	35.25	187.75	1.11024	0.78102	1.40507	-9.53591	-17.09	0.875
Styrax obassia	Deciduous Angiosperms														BIEN			-28.3333	LT0_Branch	10.4909	6.5	14.855	1487.22	1089.35	2078.1	172.889	73	355.55	1.40518	0.96676	2.12662	-18.0297	-27.3	-8.46999
Swida alba	Deciduous Angiosperms														BIEN			-30	LT50_Branch
Syringa oblata	Deciduous Angiosperms													16.1803	BIEN			-32	LT50_Branch	10.0213	3.39	15.41	742.417	319.8	1370.05	42.887	7	121	0.639657	0.22202	1.19762	-22.3839	-37.165	-10.69
Syringa vulgaris	Deciduous Angiosperms											2	TRY_DB	14.1889	TRY			-25.45	LT50_Bud	8.91383	4.6	13.2	779.192	517	1169	144.862	74.2	243	0.882409	0.440205	1.39725	-22.2325	-36.7	-10.505
Syzygium buxifolium	Evergreen Angiosperms														BIEN			-33.91	LT50_Leaf	19.0955	14.7	23	1807.22	1137.1	3093.55	179.133	64.55	461.45	1.40968	0.9741	2.58905	-4.19276	-16.1	9.50001
Taiwania cryptomerioides	Gymnosperms		XFTdb_v2				XFTdb_v2	12.2625	TRY		XFTdb_v2				BIEN	0.431459	XRaySD	-13.3333	LT0_Branch	15.475	8.01	21.8	2150.85	640.5	3474.4	163.932	17.45	373.95	1.92651	0.53093	4.2819	-7.97158	-21.82	2.23
Taxus cuspidata	Gymnosperms	-4.62044	CCotW_SD			-4.62044	CCotW_SD			0.0001996	CCotW_SD				BIEN	0.635919	XRaySD	-70	LT0_Branch	8.11234	1.735	13.8	1273.56	630.4	2114.9	171.692	39	325.95	1.32359	0.70757	2.48326	-22.4687	-35.94	-9.21999
Ternstroemia japonica	Evergreen Angiosperms														BIEN			-16.5	LT0_Branch
Tilia japonica	Deciduous Angiosperms													6.75676	BIEN	0.36162	TRY	-70	LT0_Branch	9.15391	3.925	15.3	1589.49	1050	2287.75	227.387	110.25	385.25	1.64939	0.938475	2.59135	-17.0951	-26.3	-7.6
Tilia tomentosa	Deciduous Angiosperms	-3.06366	Declic_Max							0.00232012	Declic_Max				BIEN			-47.1	LT50_Bud	10.2314	7	14.6	757.741	491	1163.6	134.144	43.7	235	0.780959	0.3494	1.3172	-19.9541	-27.9	-7.48999
Torreya nucifera	Gymnosperms		XFTdb_v2				XFTdb_v2				XFTdb_v2				BIEN	0.555237	XRaySD	-32.2332	LT0_Branch	12.2562	8.1	15.6	1775.43	1169	2431	240.285	115	408	1.57644	1.00662	2.35872	-12.3031	-20.375	-5.68501
Tsuga dumosa	Gymnosperms	-3.52155	CCotW_SD			-3.52155	CCotW_SD			0.0002676	CCotW_SD				BIEN	0.496238	XRaySD	-23.9625	LT0_Branch	11.7643	2.435	19.325	1095.99	418.25	1993.3	40.2024	8.35	78.65	0.91609	0.41877	1.49104	-15.4065	-30.33	-1.275
Ulmus davidiana	Deciduous Angiosperms													12.0482	BIEN	0.469495	TRY	-30	LT0_Branch	7.66303	-1.8	14.2	1096.1	429.1	1823.4	108.424	12	280.9	1.07504	0.3662	1.75488	-24.4451	-44.69	-11.31
Ulmus laevis	Deciduous Angiosperms											27	TRY_DB	38.7908	BIEN	0.61368	TRY	-27.7	LT50_Bud	7.65227	3.1	11.5	660.302	479	912.1	120.083	74	185	0.782732	0.4897	1.12835	-27.1084	-44	-15.1
Ulmus pumila	Deciduous Angiosperms		XFTdb_v2				XFTdb_v2	50.96	XFTv2		XFTdb_v2			8.84984	BIEN	0.543589	TRY	-25	LT50_Branch	7.7825	-1.9	15.8	595.431	237.2	1126.8	75.2357	8	202	0.522367	0.1414	1.0179	-30.8599	-47.2	-10.3
Vaccinium ashei	Deciduous Angiosperms														BIEN			-14.9	LT50_Bud
Vaccinium corymbosum	Deciduous Angiosperms							16.6667	TRY			2.77333	TRY_DB	19.5907	TRY			-17.9333	LT50_Bud	10.6228	5.4	19.8	1117.08	701.3	1530.8	218.017	105	296.9	1.01509	0.732855	1.46263	-24.9361	-36.8	-11.4
Vaccinium myrtilloides	Deciduous Angiosperms													11.2788	BIEN			-62.5	LT50_Branch	3.56635	-1.89	7.9	895.219	467.4	1327	158.808	57	278	1.09707	0.578445	1.71386	-37.5675	-45.6	-27.5
Viburnum awabuki	Evergreen Angiosperms														BIEN			-10	LT0_Branch
Viburnum furcatum	Deciduous Angiosperms							31	TRY						BIEN			-30	LT0_Branch	9.12652	3.4	15.095	1739.29	1156.35	2469.25	259.064	152	421.95	1.81452	1.15212	2.89197	-16.0492	-26	-6.89999
Viburnum sargentii	Deciduous Angiosperms														BIEN			-30	LT0_Branch	6.38511	-1.8	12.8	1116.16	567.55	1853.45	113.705	19	297.9	1.1431	0.58132	1.92374	-25.9168	-46.43	-12.87
Viburnum tomentosum	Deciduous Angiosperms														BIEN			-42.5	LT0_Branch
Weigela hortensis	Deciduous Angiosperms														BIEN			-22.5	LT0_Branch	10.2038	5.4	14.5	1683.25	823.8	2379	271.036	134	432.2	1.66834	0.98858	2.4018	-14.7662	-25.2	-6.79998
Wisteria floribunda	Deciduous Angiosperms														BIEN			-27.5	LT0_Branch	12.2155	7.9	16.4	1529.74	927	2286	210.303	81	373	1.32005	0.786145	2.0026	-14.9914	-27.2	-5.1
Zelkova serrata	Deciduous Angiosperms		XFTdb_v2				XFTdb_v2			7.6	XFTdb_v2	19.7	TRY_DB		BIEN	0.8	Chave_Zanne	-27.5	LT0_Branch	12.5545	7.81	19.4	1523.11	789.2	2502.2	165.27	61.1	322	1.32854	0.71294	2.1753	-14.8794	-26.9	-2.16999
Acacia aneura	Evergreen Angiosperms		XFTdb_v2		XFTdb_v2		XFTdb_v2			0.930339	XFTdb_v2	10.3	Tallo_DB	9.22	TRY	0.561019	XFTv2			20.4514	17.4	24.1	267.76	163	461	39.3926	15	78	0.105318	0.0553	0.1977	-1.68299	-4.1	1.79999
Adenostoma fasciculatum	Evergreen Angiosperms		XFTdb_v2				XFTdb_v2	22.7	Lens2013	0.88	XFTdb_v2			5.721	TRY	0.891	XFTv2			14.5323	11.37	17.565	557.836	251.4	1101.9	11.0328	2	29	0.324318	0.133865	0.721055	-7.69344	-15.5	0.320007
Agathis atropurpurea	Gymnosperms		XFTdb_v2				XFTdb_v2				XFTdb_v2				BIEN	0.600778	XRaySD			20.8632	18.04	24.01	1827.32	1104.3	2856.5	135.789	83.7	192.4	1.26869	0.43014	2.25806	3	-0.440005	5.87001
Agathis australis	Gymnosperms		XFTdb_v2				XFTdb_v2	20.7	TRY	0	XFTdb_v2				BIEN	0.550706	XRaySD			14.4151	11.35	17.5	1585.43	866.25	2446.25	303.333	137.25	478	1.2873	0.685115	1.95832	-1.46497	-6.62	7.78002
Agathis microstachya	Gymnosperms		XFTdb_v2				XFTdb_v2				XFTdb_v2				BIEN	0.544714	XRaySD			20.0714	14.2	22.7	1900.9	1152	2749	152.048	50	266	1.16847	0.61474	1.92781	1.99048	-2.20001	4.29999
Agathis robusta	Gymnosperms		XFTdb_v2		XFTdb_v2		XFTdb_v2				XFTdb_v2				BIEN	0.590372	XRaySD			20.3519	14.785	25.705	1688.51	622.05	3443.6	194.875	46.35	454.05	0.996115	0.38715	2.1923	3.45404	-5.49999	14.9
Antidesma bunius	Evergreen Angiosperms		XFTdb_v2				XFTdb_v2			0.75	XFTdb_v2				BIEN	0.6	XFTv2			23.3319	16.68	27.12	1897.53	1045.8	3209.2	140.719	22	412.2	1.23129	0.617415	2.10624	7.4629	-4.39999	20.515
Araucaria heterophylla	Gymnosperms		XFTdb_v2		XFTdb_v2		XFTdb_v2				XFTdb_v2				BIEN	0.547176	XRaySD			18.158	12.515	26.285	1177.59	253.8	2323.2	159.915	3	386	0.783484	0.11315	1.5078	3.39201	-6.10999	18.7
Artemisia tridentata	Evergreen Angiosperms		XFTdb_v2				XFTdb_v2	21.2667	XFTv2	0.708	XFTdb_v2	0.62	TRY_DB	9.74403	TRY					7.21885	1.1	14.22	390.715	200	683	53.9823	15	107.2	0.264751	0.10338	0.5672	-30.3871	-40.3	-10.2
Ascarina lucida	Evergreen Angiosperms		XFTdb_v2				XFTdb_v2			0.728062	XFTdb_v2				BIEN					12.2082	8.1	21.15	2850.01	1267.5	4805.5	580.474	250	972	2.23574	1.12013	3.2847	-3.08022	-11	12.1
Atriplex nummularia	Evergreen Angiosperms		XFTdb_v2		XFTdb_v2						XFTdb_v2				BIEN					19.0186	15.8	22.5	305.851	143	580.05	49.152	17	98	0.140231	0.0457	0.289285	-2.06153	-5.20001	1.69002
Avicennia marina	Evergreen Angiosperms		XFTdb_v2				XFTdb_v2	69.43	XFTv2	0.58	XFTdb_v2			7.3755	BIEN	0.73	XFTv2			22.3803	14.385	27.9	1299.65	210.5	2632.75	131.02	1	376.15	0.765935	0.087635	1.60964	9.12633	-0.799982	21.2
Bocoa prouacensis	Evergreen Angiosperms		XFTdb_v2	-4.63	Cardoso2022		XFTdb_v2				XFTdb_v2	28	TRY_DB	11.2836	TRY	1.05356	Chave_Zanne			25.8333	24.68	26.68	2646.69	1963.4	3486.8	255.511	154.4	348.8	1.58622	1.1756	2.02528	18.44	17.1	20.56
Callitris glaucophylla	Gymnosperms		XFTdb_v2				XFTdb_v2	11.02	XFTv2	0.652	XFTdb_v2			2.12209	BIEN	0.74	XFTv2
Callitris preissii	Gymnosperms		XFTdb_v2				XFTdb_v2	12.56	XFTv2	0.311	XFTdb_v2				BIEN	0.65	XFTv2			16.3667	14.3	18.5	402.384	257.65	678.35	58.7229	34	89	0.206496	0.1132	0.4053	-2.0661	-4.99999	4.01501
Casuarina pauper	Evergreen Angiosperms		XFTdb_v2		XFTdb_v2						XFTdb_v2				BIEN	0.972382	Chave_Zanne			17.6262	16.305	20.735	275.333	218.25	343.95	51.381	36.05	65.85	0.123638	0.07829	0.152175	-2.79999	-4.29998	-0.804982
Ceanothus cuneatus	Evergreen Angiosperms		XFTdb_v2				XFTdb_v2	26.046	XFTv2	0.807	XFTdb_v2			4.22748	BIEN	0.688	XFTv2			12.986	7.97	16.7	759.707	296.35	1429.85	22.9275	2.35	61.65	0.494524	0.146945	1.14422	-13.5792	-26.12	-4.04
Ceanothus oliganthus	Evergreen Angiosperms		XFTdb_v2				XFTdb_v2	28	Lens2013		XFTdb_v2			7.8	TRY	0.67	Chave_Zanne			14.661	11.53	17.535	573.227	294	1023.2	13.3571	2	34.05	0.328219	0.166515	0.66875	-7.33766	-14.975	-2.08499
Cercis siliquastrum	Deciduous Angiosperms	-5.19	NicoMSP			-5.19	NicoMSP	61.04	Lens2013		NicoMSP				BIEN	0.602	Chave_Zanne			12.8146	9.4	17.6	765.914	469	1121.4	123.922	14	210	0.672627	0.286525	1.10785	-13.1634	-22.6	-1.32998
Cercocarpus betuloides	Evergreen Angiosperms		XFTdb_v2				XFTdb_v2	33.94	Lens2013	2.04	XFTdb_v2			7.052	TRY	0.7782	XFTv2			13.4431	7.6	17.9	652.855	286.9	1291.3	21.6046	3	50	0.38706	0.13258	0.90584	-12.7605	-26.7	-2.79998
Cistus monspeliensis	Evergreen Angiosperms		XFTdb_v2			-10.2	NicoMSP			1.32	XFTdb_v2			7.98993	BIEN	0.75	XFTv2			15.1809	11.81	17.7	623.033	412.55	865	58.6235	13	144	0.415529	0.223365	0.70112	-6.5842	-15.1	2.00001
Codiaeum variegatum	Evergreen Angiosperms		XFTdb_v2				XFTdb_v2	38	TRY	0.86	XFTdb_v2				BIEN	0.49	TRY			24.4566	19.2	27.3	2038.33	813	3632.5	204.213	15	580.1	1.25262	0.45442	2.24306	13.0267	0.170016	21.9
Corylus cornuta	Deciduous Angiosperms		XFTdb_v2		XFTdb_v2						XFTdb_v2	4.4	Tallo_DB		BIEN					6.10719	1.3	11.985	980.571	461	1511.85	151.614	32	275	1.04638	0.48478	1.66303	-32.3887	-43.2	-14.045
Dacrycarpus dacrydioides	Gymnosperms		XFTdb_v2		XFTdb_v2		XFTdb_v2			0.286796	XFTdb_v2	1	TRY_DB		BIEN	0.441183	XFTv2			11.964	8.8	15.2	1882.41	885.3	3976.2	382.725	177.2	860	1.57403	0.781775	2.95878	-5.12724	-11.1	1.60001
Dacrydium cupressinum	Gymnosperms		XFTdb_v2				XFTdb_v2	13.58	TRY	0.259547	XFTdb_v2			6.24706	BIEN	0.589	Chave_Zanne			11.5474	8.3	15.2	2059.77	1060.6	4073.4	420.009	214.6	875.4	1.75886	0.98004	3.11463	-5.21483	-10.77	1.67001
Daphne gnidium	Evergreen Angiosperms		XFTdb_v2				XFTdb_v2			0.455	XFTdb_v2				BIEN					14.5342	11.2	17.6	634.489	394.35	1044.65	60.7872	16	139	0.455186	0.22645	0.9956	-7.47031	-14.6	0.600012
Dodonaea viscosa	Evergreen Angiosperms		XFTdb_v2		XFTdb_v2						XFTdb_v2				BIEN	0.946932	Chave_Zanne			17.7808	12.3	24.4	778.39	204	2012	101.018	12	269.45	0.474477	0.0782	1.3469	-0.81256	-7.6	12.5
Dracophyllum longifolium	Evergreen Angiosperms		XFTdb_v2				XFTdb_v2	17.3333	TRY	0.122818	XFTdb_v2				BIEN	0.524	Chave_Zanne			8.38501	5.1	12.27	2311.22	934.3	4312.2	488.382	197.6	917.7	2.20739	0.97702	3.583	-9.08074	-16.95	0.100012
Elaeocarpus dentatus	Evergreen Angiosperms		XFTdb_v2				XFTdb_v2			0.250764	XFTdb_v2	0.268	TRY_DB		BIEN	0.524	TRY			12.2247	9.6	15.1	1970.47	1150	3337.8	395.453	225.2	727.2	1.65922	1.03001	2.7893	-4.51526	-9.11	2.71002
Encelia farinosa	Deciduous Angiosperms		XFTdb_v2				XFTdb_v2			0.657	XFTdb_v2				BIEN					19.7269	14.9	23.7	229.171	73	483.35	12.0422	1	31	0.099203	0.0294	0.21156	-6.97218	-20.215	3.71501
Eperua falcata	Evergreen Angiosperms		XFTdb_v2	-3.64	Cardoso2022		XFTdb_v2				XFTdb_v2			12.8203	TRY	0.718637	Chave_Zanne			25.8181	23.825	26.9	2492.43	1772	3559	273.88	140.25	386	1.50832	1.1204	2.08226	17.982	14.18	20.1
Eremophila glabra	Evergreen Angiosperms		XFTdb_v2		XFTdb_v2						XFTdb_v2				BIEN					18.3414	15.74	21.6	324.813	173	578.6	50.0547	22	94	0.145851	0.06216	0.28456	-1.56545	-4.49999	5.00001
Eremophila longifolia	Evergreen Angiosperms		XFTdb_v2		XFTdb_v2						XFTdb_v2				BIEN	0.703437	Chave_Zanne			20.1835	15.6	26	350.119	166	642	48.3111	11	105	0.148728	0.0546	0.3029	-1.61779	-4.89999	3.9
Eschweilera coriacea	Evergreen Angiosperms		XFTdb_v2				XFTdb_v2				XFTdb_v2	40.4	Tallo_DB	10.1884	TRY	0.840944	Chave_Zanne			25.5843	22.03	27.4	2665.58	1639.5	3797.4	336.318	55.3	657.8	1.91949	1.13462	2.85494	15.1303	7.79999	20.1
Eschweilera sagotiana	Evergreen Angiosperms		XFTdb_v2	-2.22	Cardoso2022		XFTdb_v2				XFTdb_v2	26	TRY_DB	7.0468	TRY	0.8	Chave_Zanne			25.9235	23.98	27.1	2518.82	1729.2	3393.4	257.529	88.2	383.6	1.54125	1.12332	2.01974	18.2729	12.82	20.88
Eucalyptus blakelyi	Evergreen Angiosperms		XFTdb_v2	-3.64	Cardoso2022		XFTdb_v2			1.86333	XFTdb_v2				BIEN	0.44914	XFTv2			14.9981	12	18.2	750.51	535.5	1010.5	141.679	104.5	185	0.452701	0.27975	0.6559	-5.29172	-8.1	-2.89999
Eucalyptus camaldulensis	Deciduous Angiosperms	-5.09	Cardoso2022				XFTdb_v2	41.63	XFTv2	0.95	Cardoso2022	34.5	Tallo_DB		BIEN	0.7355	XFTv2			19.5423	14	27.2	555.851	214.6	1015	39.3482	5	114	0.281495	0.075975	0.534525	-1.41315	-8.135	6.20002
Eucalyptus largiflorens	Evergreen Angiosperms		XFTdb_v2	-4.67	Cardoso2022		XFTdb_v2			1.33277	XFTdb_v2				BIEN	0.648042	XFTv2			17.4904	14.5	20.3	402.213	237.4	578.65	75.148	46	106	0.196411	0.09631	0.30711	-3.70514	-5.39999	-1.49999
Eucalyptus macrorhyncha	Evergreen Angiosperms		XFTdb_v2	-4.17	Cardoso2022		XFTdb_v2			1.95165	XFTdb_v2	23.8	Tallo_DB		BIEN	0.418057	XFTv2			13.5332	10.72	16.4	804.894	589.8	1116	152.875	96.6	208	0.532017	0.33784	0.80546	-5.31999	-8.49999	-2.89999
Eucalyptus melliodora	Evergreen Angiosperms		XFTdb_v2	-4.15	Cardoso2022		XFTdb_v2			1.8455	XFTdb_v2	18	Tallo_DB		BIEN	0.54492	XFTv2			14.9144	11.8	18.2	740.028	463.9	1121.1	133.503	86.9	187	0.452334	0.24334	0.728955	-4.82656	-7.99999	-1.6
Eucalyptus obliqua	Evergreen Angiosperms		XFTdb_v2		XFTdb_v2						XFTdb_v2	62.8	Tallo_DB		BIEN	0.611942	Chave_Zanne			12.4203	9.1	14.9	1003.77	643	1587	162.506	70	244	0.788073	0.43595	1.44445	-3.53325	-9.49999	3.70002
Eucalyptus socialis	Evergreen Angiosperms		XFTdb_v2		XFTdb_v2						XFTdb_v2				BIEN					17.9571	15.5	22	315.293	177	473.1	52.124	27	91	0.144654	0.0658	0.2428	-2.34647	-4.6	2.60001
Exocarpos cupressiformis	Evergreen Angiosperms		XFTdb_v2		XFTdb_v2						XFTdb_v2				BIEN	0.651451	Chave_Zanne			14.3759	10.2	19.3	878.692	512	1387.9	141.896	63	212	0.583456	0.271	0.940875	-3.179	-8.26499	3.79999
Ficus insipida	Evergreen Angiosperms		XFTdb_v2				XFTdb_v2				XFTdb_v2	2.48	TRY_DB	8.34156	BIEN	0.29	XFTv2			23.9429	17.7	27.6	1931.81	750.8	3638.8	171.257	8	526.2	1.22918	0.41164	2.40869	9.92398	-1.1	19.33
Fuchsia excorticata	Deciduous Angiosperms		XFTdb_v2				XFTdb_v2			0.609869	XFTdb_v2				BIEN	0.696	Chave_Zanne			10.6284	6.9	14.7	2024.59	901	3963	417.292	186	855	1.77022	0.8644	3.0974	-6.71984	-14.5	0.700018
Geijera parviflora	Evergreen Angiosperms		XFTdb_v2		XFTdb_v2						XFTdb_v2				BIEN	0.770595	Chave_Zanne			18.6381	16.39	21.7	532.45	295	739	91.5588	51	133.1	0.256194	0.12625	0.401445	-3.41311	-5.29998	-0.494994
Gustavia hexapetala	Evergreen Angiosperms		XFTdb_v2	-4.39	Cardoso2022		XFTdb_v2				XFTdb_v2	21	TRY_DB	13.3049	TRY	0.715893	Chave_Zanne			25.9458	24.12	27.4	2502.5	1670.6	3435.2	290.789	78	632.2	1.82965	1.1975	2.79164	15.5806	9.26	20.1
Hakea leucoptera	Evergreen Angiosperms		XFTdb_v2				XFTdb_v2			0.814	XFTdb_v2				BIEN	0.806037	TRY			19.369	15.9	22.8	295.584	145	528	49.4943	20	100	0.126917	0.0445	0.24524	-2.21558	-4.81498	0.700018
Hakea sericea	Evergreen Angiosperms		XFTdb_v2		XFTdb_v2						XFTdb_v2				BIEN					14.7965	12	17.9	995.856	513.8	1668	157.918	55	312	0.684669	0.280795	1.3172	-1.7308	-6.6	4.9
Halocarpus bidwillii	Gymnosperms		XFTdb_v2				XFTdb_v2			0.123947	XFTdb_v2				BIEN	0.681322	XRaySD			8.69437	5.3	12.15	2180.13	845	4166	456.152	185.5	888.5	2.07799	0.87848	3.3832	-9.87618	-17.45	-2.20001
Halocarpus biformis	Gymnosperms		XFTdb_v2				XFTdb_v2			0.068675	XFTdb_v2				BIEN	0.721435	XRaySD			9.03569	5.6	12.13	2664.44	1236.5	4412.7	556.435	267.7	929.9	2.43213	1.29435	3.6413	-8.21568	-15.16	-1.86999
Heteromeles arbutifolia	Evergreen Angiosperms		XFTdb_v2				XFTdb_v2	26.41	TRY	2.26	XFTdb_v2			6.155	TRY	0.6106	XFTv2			14.6067	11.5	17.6	631.12	248.25	1323	15.2964	2	37	0.385638	0.14236	0.94296	-7.23833	-17.515	1.80499
Hymenaea courbaril	Evergreen Angiosperms		XFTdb_v2				XFTdb_v2				XFTdb_v2			6.159	TRY	0.792334	Chave_Zanne			24.374	19.775	27.4	1711.08	800.5	3015.25	112.143	8	321.25	1.07647	0.47324	1.8824	11.8924	0.700018	20.395
Iryanthera sagotiana	Evergreen Angiosperms		XFTdb_v2	-1.38	Cardoso2022		XFTdb_v2				XFTdb_v2			11.6916	TRY	0.571998	Chave_Zanne			25.8358	24.7	27	2450.84	1738	3192	230.926	102	374	1.61282	1.21526	2.12886	18.1259	12.4	20.3
Jacksonia scoparia	Evergreen Angiosperms		XFTdb_v2		XFTdb_v2						XFTdb_v2				BIEN					17.7133	13	21.7	1007.05	655.6	1537.4	137.347	84	204.4	0.583879	0.31801	0.911445	-1.4138	-5.79998	5.00001
Knightia excelsa	Evergreen Angiosperms		XFTdb_v2				XFTdb_v2			0.0681	XFTdb_v2	0.24	TRY_DB		BIEN	0.585	Chave_Zanne			12.8916	10.3	15.4	1742.58	1091.8	2458.8	345.133	207.1	486	1.46083	1.00458	2.06308	-3.67011	-7.68	3.18002
Lannea coromandelica	Deciduous Angiosperms		XFTdb_v2				XFTdb_v2			6.92	XFTdb_v2	12	Tallo_DB		BIEN	0.34	XFTv2			24.621	18.71	27.89	1685.19	789.05	3440.9	71.4321	1	309.45	0.963495	0.3384	1.9331	8.25793	-2.02	18.9
Larrea tridentata	Evergreen Angiosperms		XFTdb_v2				XFTdb_v2	29.721	XFTv2		XFTdb_v2			2.87	BIEN	0.8541	TRY			18.7045	14.2	22.8	236.899	78	430.15	18.1725	2	40	0.100262	0.02996	0.2012	-11.1237	-21.605	-1.1
Lecythis persistens	Evergreen Angiosperms		XFTdb_v2				XFTdb_v2				XFTdb_v2			7.80569	TRY	0.86	Chave_Zanne			25.7868	24.495	27	2849.34	2163.15	3758.45	255	150.35	358.5	1.74388	1.3861	2.08541	19.0921	17.28	21
Libocedrus bidwillii	Gymnosperms		XFTdb_v2				XFTdb_v2			0.118267	XFTdb_v2				BIEN	0.601281	XRaySD			9.63846	6.2	12.835	2583.88	979.25	4369.6	529.137	202.3	927.7	2.29527	0.98588	3.57035	-8.48974	-16.235	-1.89999
Licania membranacea	Evergreen Angiosperms		XFTdb_v2	-3.39	Cardoso2022		XFTdb_v2				XFTdb_v2	30	TRY_DB	8.21453	TRY	0.88	Chave_Zanne			26.1111	24.565	27.2	2350.22	1448.8	3232.4	224.463	44.95	358.7	1.53104	0.923875	1.9343	18.4537	14.405	20.6
Manoao colensoi	Gymnosperms		XFTdb_v2				XFTdb_v2			0.274696	XFTdb_v2				BIEN	0.650404	XRaySD			11.0716	7.9	14.865	2777.89	1263.1	4607.3	570.912	253.4	971.9	2.27628	1.13948	3.38325	-6.24295	-12.66	0.359998
Melaleuca uncinata	Evergreen Angiosperms		XFTdb_v2		XFTdb_v2						XFTdb_v2				BIEN	0.845502	Chave_Zanne			16.9758	14.6	21.4	449.912	260.85	705.45	64.4017	33	126.15	0.229916	0.11014	0.41358	-1.98664	-5.1	3.4
Myrtus communis	Evergreen Angiosperms	-8.23	NicoMSP			-8.23	NicoMSP			0.794	NicoMSP	1.5	TRY_DB	9.29275	TRY	0.602116	TRY			15.163	11.1	18.5	718.197	409	1131.85	77.7993	7	186	0.528197	0.21921	1.06437	-6.901	-16.8	2.00001
Ochroma pyramidale	Evergreen Angiosperms		XFTdb_v2				XFTdb_v2			2.1	XFTdb_v2	7.25	TRY_DB	14.6849	BIEN	0.19	XFTv2			24.106	18.03	27.2	2357.93	977.15	4168.7	248.969	20.15	646.8	1.51809	0.55819	2.83816	12.6233	2.23501	19.9
Phillyrea angustifolia	Evergreen Angiosperms	-9.53	NicoMSP			-9.53	NicoMSP				NicoMSP	0.13	TRY_DB	5.958	BIEN	0.557858	TRY			14.1094	10.7	17.3	664.641	422	990	84.8566	18	180	0.50517	0.23431	0.95514	-8.88764	-17.6	0.100012
Phyllocladus trichomanoides	Gymnosperms		XFTdb_v2				XFTdb_v2	11.1	TRY	0.215732	XFTdb_v2	0.3	TRY_DB		BIEN	0.655417	XRaySD			10.3428	5.395	15.3	2168.06	1050.9	4027.45	446.704	212.95	867.35	1.94142	1.05349	3.27972	-7.48964	-16.975	1.9
Pistacia lentiscus	Evergreen Angiosperms	-6.41	NicoMSP			-6.41	NicoMSP			0.718	NicoMSP	1.5	TRY_DB	5.16954	TRY	0.61236	TRY			15.631	12.545	18.2	626.586	378.9	932	60.2882	7.45	151	0.403111	0.206205	0.698185	-6.02271	-14.25	2.15002
Pittosporum tenuifolium	Evergreen Angiosperms		XFTdb_v2				XFTdb_v2			0.188797	XFTdb_v2				BIEN					10.7804	8	15.08	1208.6	582	2549.4	239.268	113.2	514.2	1.1916	0.5485	2.3275	-8.86471	-17.4	1.29999
Podocarpus cunninghamii	Gymnosperms	-5.08209	CCotW_SD			-5.08209	CCotW_SD	10.8	TRY	0.0004269	CCotW_SD				BIEN	0.586875	XRaySD			11.206	7.72	15.12	1914.71	870.8	3912.8	384.812	181.6	819.6	1.68448	0.807055	3.13949	-5.69487	-15.18	2.04001
Podocarpus oleifolius	Gymnosperms	-3.06067	CCotW_SD			-3.06067	CCotW_SD			0.0005834	CCotW_SD				BIEN	0.453333	Chave_Zanne			17.0676	9.21	25.435	1898.09	871.85	3268.7	205.219	47.75	492.7	1.34981	0.665	2.31294	4.80285	-5.68999	15.445
Podocarpus totara	Gymnosperms		XFTdb_v2				XFTdb_v2			0.249838	XFTdb_v2	2.5	TRY_DB		BIEN	0.544078	XRaySD			11.8475	8	15.3	1809.61	754.7	3694.6	366.063	156.7	808	1.52394	0.68531	2.87737	-5.27742	-12.7	2.405
Polyalthia cerasoides	Deciduous Angiosperms		XFTdb_v2				XFTdb_v2			3.91	XFTdb_v2				BIEN	0.51	XFTv2
Populus trichocarpa	Deciduous Angiosperms		XFTdb_v2				XFTdb_v2	30.41	XFTv2		XFTdb_v2			8.84801	BIEN	0.31	Chave_Zanne			8.12306	2.43	13.47	826.431	330.3	1725.9	115.807	11	216	0.955834	0.20095	2.18995	-22.4097	-38.8	-6.49999
Protium opacum	Evergreen Angiosperms		XFTdb_v2	-3.05	Cardoso2022		XFTdb_v2				XFTdb_v2			11.9697	TRY	0.57	Chave_Zanne			25.4979	22.34	27.2	2657.98	1737.2	3328.6	334.897	92.1	636.8	1.92913	1.30731	2.69861	15.6835	8.17001	19.9
Prumnopitys ferruginea	Gymnosperms		XFTdb_v2				XFTdb_v2	13.705	TRY	0.216692	XFTdb_v2				BIEN	0.687432	XRaySD			11.1303	7.6	14.8	2128.49	1045.6	4142.8	435.996	213.2	881.8	1.82874	0.956625	3.12237	-5.81432	-12.42	0.839996
Quercus aliena	Deciduous Angiosperms		XFTdb_v2				XFTdb_v2			6.3	XFTdb_v2				BIEN	0.687429	Chave_Zanne			13.252	7.9	19.6	1302.93	581	1966	113.45	16	309.3	1.10101	0.41645	1.70782	-14.9119	-27.2	-1.63
Quercus coccifera	Evergreen Angiosperms		XFTdb_v2				XFTdb_v2			0.29	XFTdb_v2			9.69751	TRY					14.5216	10.7	18.1	610.549	390	933.9	66.1192	8	160	0.389297	0.21885	0.67905	-8.80765	-16.9	-0.200006
Quercus coccifera	Evergreen Angiosperms		XFTdb_v2				XFTdb_v2			0.29	XFTdb_v2			9.69751	TRY					14.5216	10.7	18.1	610.549	390	933.9	66.1192	8	160	0.389297	0.21885	0.67905	-8.80765	-16.9	-0.200006
Recordoxylon speciosum	Evergreen Angiosperms		XFTdb_v2				XFTdb_v2				XFTdb_v2			15.1575	TRY	0.8	Chave_Zanne
Rhamnus alaternus	Evergreen Angiosperms	-8.09	NicoMSP			-8.09	NicoMSP	10.7486	TRY		NicoMSP			21.688	TRY	0.431545	TRY			14.0467	10.005	17.7	687.069	420.05	1003.95	94.8417	15	190	0.508944	0.2305	0.950725	-9.0662	-18.42	1.10001
Rhamnus lycioides	Evergreen Angiosperms	-8.4	NicoMSP			-8.4	NicoMSP	11.6307	TRY		NicoMSP	1.11	TRY_DB	21.2174	TRY	0.368096	TRY			14.9791	10.9	18.9	515.596	328.8	772.3	51.0737	0	120	0.305221	0.1848	0.49026	-7.82223	-14.7	1.20002
Rhizophora mangle	Evergreen Angiosperms		XFTdb_v2				XFTdb_v2	28.9	TRY	1.23333	XFTdb_v2			4.65	BIEN	0.897721	Chave_Zanne			25.0208	21	27.5	1555.22	234.8	3443.8	136.886	1.8	342	0.895697	0.1472	2.06305	11.7043	-4.6	21.5
Salvia mellifera	Deciduous Angiosperms		XFTdb_v2				XFTdb_v2	30.7776	TRY	1.19	XFTdb_v2			10.3591	BIEN	0.608148	XFTv2			15.2675	12.5	17.9	457.611	255.4	738.9	9.184	2	21	0.267994	0.13587	0.5229	-5.16595	-10.325	1.925
Santalum acuminatum	Evergreen Angiosperms		XFTdb_v2		XFTdb_v2						XFTdb_v2				BIEN	0.676746	Chave_Zanne			17.5924	15.2	21	354.677	179	640.8	53.4601	28	110	0.167363	0.0667	0.3296	-1.85704	-4.94499	3.345
Senna artemisioides	Evergreen Angiosperms		XFTdb_v2		XFTdb_v2						XFTdb_v2				BIEN					19.9635	15.7	25.4	330.568	165	644.9	44.9779	10	109.9	0.1433	0.0552	0.3194	-1.60094	-4.99999	3.60001
Symphonia globulifera	Evergreen Angiosperms		XFTdb_v2		XFTdb_v2		XFTdb_v2				XFTdb_v2	19	TRY_DB	10.9467	TRY	0.600381	Chave_Zanne			24.6709	20	27	2424.82	1159.8	4159.9	256.047	20	660	1.66211	0.775165	2.84286	14.4616	6.79999	20
Syzygium cumini	Evergreen Angiosperms		XFTdb_v2		XFTdb_v2		XFTdb_v2			5.97667	XFTdb_v2	16	Tallo_DB		BIEN	0.61	XFTv2			23.6457	18.5	27.4	1538.02	698.45	2750.8	115.395	6	315.65	0.944919	0.35576	1.84094	8.29299	-4.69001	20.2
Tasmannia lanceolata	Evergreen Angiosperms		XFTdb_v2		XFTdb_v2						XFTdb_v2				BIEN
Trifolium repens	Evergreen Angiosperms	-2.32	NicoMSP			-2.32	NicoMSP				NicoMSP			31.3317	TRY					8.53517	1.4	15.9	847.905	513	1424	150.038	68.25	263	1.00235	0.46934	1.8949	-21.4938	-39.9	-3.89999
Vaccinium myrtillus	Deciduous Angiosperms		XFTdb_v2				XFTdb_v2	12.41	XFTv2	0.09	XFTdb_v2			19.6892	TRY	0.525699	TRY			4.97951	-1.2	9.7	832.415	494	1548	146.124	74	284	1.23794	0.701705	2.51879	-28.2324	-45.4	-13.9
Vaccinium vitis-idaea	Evergreen Angiosperms		XFTdb_v2				XFTdb_v2	12.38	XFTv2	0.084	XFTdb_v2			7.74464	BIEN					3.25621	-3	8.4	774.167	445	1557.65	129.049	55	284	1.21436	0.6368	2.57102	-32.6867	-48.3	-17.9
Weinmannia racemosa	Evergreen Angiosperms		XFTdb_v2				XFTdb_v2			0.524881	XFTdb_v2	7	TRY_DB		BIEN
Wollemia nobilis	Gymnosperms		XFTdb_v2		XFTdb_v2		XFTdb_v2				XFTdb_v2				BIEN	0.608602	XRaySD
Woodfordia fruticosa	Deciduous Angiosperms		XFTdb_v2				XFTdb_v2			4.43	XFTdb_v2				BIEN	0.56	XFTv2			22.6855	16	27.1	1585.21	594.35	3544.9	44.4342	1	129.55	0.903191	0.30844	1.87115	4.3428	-8.88	18.04
Abies bornmuelleriana	Gymnosperms	-4	NicoMSP			-4	NicoMSP				NicoMSP				BIEN
Abies cephalonica	Gymnosperms	-3.42377	CCotW_SD			-3.42377	CCotW_SD			0.0008202	CCotW_SD				BIEN					10.6718	6.505	14.29	835.277	609	1207.3	137.5	45.05	245.2	0.805654	0.482265	1.20545	-16.5015	-26.48	-4.79998
Abies cilicica	Gymnosperms	-3.73145	CCotW_SD			-3.73145	CCotW_SD			0.0004035	CCotW_SD				BIEN	0.55926	XRaySD			11.6132	6.38	18	823.509	539.8	1225	90.6415	3.2	259.4	0.650174	0.35264	1.03728	-17.0679	-28.68	-6.92
Abies fabri	Gymnosperms	-3.42176	CCotW_SD			-3.42176	CCotW_SD			0.0002411	CCotW_SD				BIEN	0.443015	XRaySD			12.8927	1.9	17.8	1029.29	669	1680	37.9512	13	127	0.919222	0.5096	1.4858	-14.6341	-29.7	-4.79998
Abies forrestii	Gymnosperms		XFTdb_v2				XFTdb_v2				XFTdb_v2				BIEN	0.520793	XRaySD			9.8271	2.7	18.31	905.822	547	1479.9	44.972	8	171.4	0.806455	0.50757	1.24764	-20.072	-32.11	-4.19
Abies fraseri	Gymnosperms		XFTdb_v2				XFTdb_v2			0.29	XFTdb_v2				BIEN					9.66154	4.9	13.68	1245.68	614.6	1875	259.246	88.2	424.2	1.165	0.8177	1.76753	-28.92	-37.84	-18.4
Abies koreana	Gymnosperms	-3.38236	CCotW_SD			-3.38236	CCotW_SD			0.0002918	CCotW_SD				BIEN					8.77514	5.38	12.82	988.311	577.8	1665.8	147.362	79	253.2	1.15383	0.72335	2.15722	-21.6164	-28.64	-12.16
Acacia flavescens	Evergreen Angiosperms		XFTdb_v2		XFTdb_v2						XFTdb_v2				BIEN					22.5525	19.915	25.985	1346.26	680.95	2476.5	91.2218	15.3	194.55	0.70373	0.30042	1.33138	4.91779	-0.200006	11.915
Acacia havilandiorum	Evergreen Angiosperms		XFTdb_v2		XFTdb_v2						XFTdb_v2				BIEN					17.2984	15.73	19.07	438.722	236.6	685.4	89.2727	39	140.4	0.213846	0.08817	0.37868	-3.8909	-5.49999	-1.39999
Acacia leptostachya	Evergreen Angiosperms		XFTdb_v2		XFTdb_v2						XFTdb_v2				BIEN					22.55	19.5	26.1	833.534	508.95	1485.35	47.2737	8	99.05	0.387118	0.194075	0.77402	1.37121	-3.70001	7.50001
Acacia mearnsii	Evergreen Angiosperms		XFTdb_v2				XFTdb_v2				XFTdb_v2	12.2	Tallo_DB	14.95	TRY	0.659701	Chave_Zanne			14.7799	11.1	18.7	896.688	531	1518	124.764	21	236	0.606932	0.29673	1.17072	-1.79653	-7.89999	6.265
Acacia megaladena	Evergreen Angiosperms		XFTdb_v2				XFTdb_v2			6.83	XFTdb_v2				BIEN	0.43	XFTv2
Acacia tetragonophylla	Evergreen Angiosperms		XFTdb_v2		XFTdb_v2						XFTdb_v2				BIEN	0.93806	Chave_Zanne			20.5255	17.5	24	244.86	156	367	34.0745	11	59.8	0.0938173	0.05091	0.14808	-1.19395	-3.79998	3.00001
Acer barbinerve	Deciduous Angiosperms		XFTdb_v2				XFTdb_v2	30.33	XFTv2	0.99	XFTdb_v2				BIEN	0.46	XFTv2			4.35873	0.92	6.97	897.778	611.7	1579	70.5397	24.4	137.3	0.931148	0.70077	1.47226	-30.3302	-40.44	-23.37
Acer campestre pyramidalis	Deciduous Angiosperms	-4.95755	Declic_Max							0.434868	Declic_Max				BIEN
Acer davidii	Deciduous Angiosperms	-4.6899	Declic_Max							0.27958	Declic_Max				BIEN	0.457914	Chave_Zanne			14.2635	6.5	20.3	1115.34	518.5	1742.5	87.8127	11	190	0.951713	0.36446	1.43556	-13.1754	-26.375	-1.92499
Acer floridanum	Deciduous Angiosperms		XFTdb_v2				XFTdb_v2				XFTdb_v2				BIEN					16.5428	13.6	20.14	1283.5	1101.2	1492	254.691	193.6	298.8	0.874361	0.73582	1.05284	-19.545	-26.88	-12.8
Acer ginnala	Deciduous Angiosperms		XFTdb_v2				XFTdb_v2	32.98	XFTv2	1.44	XFTdb_v2			25	BIEN	0.56	XFTv2
Acer glabrum	Deciduous Angiosperms		XFTdb_v2				XFTdb_v2	24	XFTv2	1.42	XFTdb_v2	12	TRY_DB	25.8041	TRY	0.522	XFTv2			5.25566	0.33	10	754.782	308	1947.1	94.1443	37	168	0.716305	0.193075	2.08873	-31.3136	-40.945	-15.655
Acer mandshuricum	Deciduous Angiosperms		XFTdb_v2				XFTdb_v2	33.49	XFTv2	1.94	XFTdb_v2				BIEN	0.55	XFTv2			5.44336	1.03	10.28	1019.18	628.5	1605.6	74.1818	21.3	144.8	1.00216	0.62647	1.4561	-29.2811	-39.19	-21.5
Acer pseudosieboldianum	Deciduous Angiosperms		XFTdb_v2				XFTdb_v2	31.32	XFTv2	1.86	XFTdb_v2				BIEN	0.55	XFTv2			9.07194	2.3	13.55	1207.36	682.5	1579	91.7326	31.5	149	1.11306	0.71523	1.38851	-23.4322	-35.735	-11.055
Acer tegmentosum	Deciduous Angiosperms		XFTdb_v2				XFTdb_v2	29.8	XFTv2	1.46	XFTdb_v2				BIEN	0.39	XFTv2			3.05276	-1.71	8.3	854.99	570.7	1533.1	59.4793	22.45	132.65	0.923016	0.668775	1.38125	-32.4134	-42.8	-22.2
Acmena acuminatissima	Evergreen Angiosperms		XFTdb_v2				XFTdb_v2			3.65	XFTdb_v2				BIEN	0.6	XFTv2
Acmena smithii	Evergreen Angiosperms		XFTdb_v2				XFTdb_v2			0.726996	XFTdb_v2				BIEN	0.538086	XFTv2
Acmopyle pancheri	Gymnosperms		XFTdb_v2		XFTdb_v2		XFTdb_v2				XFTdb_v2				BIEN	0.596738	XFTv2			19.525	15.59	21.405	1727.2	1282	2272.1	240.3	173.35	333.95	1.42771	0.832185	2.09441	6.79001	-3.19501	11.79
Acosmium cardenasii	Evergreen Angiosperms		XFTdb_v2				XFTdb_v2				XFTdb_v2				BIEN					24.7805	22.8	26	1275	947	2156	90.4878	56	134	0.788295	0.4679	1.5616	4.48293	1.60001	9.9
Acronychia pedunculata	Evergreen Angiosperms		XFTdb_v2				XFTdb_v2			1.33	XFTdb_v2	15	Tallo_DB		BIEN	0.54	XFTv2			23.2416	18.68	27.1	1987.62	1112.4	3423.2	153.842	23	489.8	1.36227	0.6359	2.5671	7.72516	-1.44499	20.43
Actinostrobus acuminatus	Gymnosperms		XFTdb_v2				XFTdb_v2	10.86	XFTv2	0.438	XFTdb_v2				BIEN	0.68	XFTv2			17.955	15.465	20.105	664.575	411.75	957.55	38.3	27	56.35	0.316703	0.16847	0.56735	0.632507	-2.125	6.08001
Actinostrobus arenarius	Gymnosperms		XFTdb_v2		XFTdb_v2		XFTdb_v2	10.26	XFTv2	0.606	XFTdb_v2				BIEN	0.666173	XFTv2			18.7484	16.125	20.475	447.81	326	817	33.7857	17	47	0.189602	0.13065	0.33215	0.404768	-2.49999	2.62501
Actinostrobus pyramidalis	Gymnosperms		XFTdb_v2				XFTdb_v2	9.26	XFTv2	0.512	XFTdb_v2				BIEN	0.63	XFTv2			16.8709	14.3	19.61	589.955	355.9	923.85	52.6636	23.45	106.3	0.309318	0.15319	0.546895	-0.248641	-3.6	2.40002
Adansonia za	Deciduous Angiosperms		XFTdb_v2				XFTdb_v2	47	Lens2013		XFTdb_v2				BIEN	0.38	XFTv2			24.4145	21.88	26.9	957.402	441	1817.4	28.6838	5	82	0.461789	0.24126	0.85652	10.4	6.62502	15.63
Adesmia boronioides	Evergreen Angiosperms		XFTdb_v2				XFTdb_v2	8.6	Lens2013	0.23	XFTdb_v2				BIEN	0.68	TRY			7.44409	4.52	11.28	545.333	168.6	1082.2	74.9032	23.6	168.2	0.492226	0.10616	0.88108	-15.357	-21.12	-11.2
Aegiceras corniculatum	Evergreen Angiosperms		XFTdb_v2				XFTdb_v2	50.73	XFTv2	0.54	XFTdb_v2				BIEN	0.56	XFTv2			24.0336	17.1	27.7	1680.18	806.2	3360.8	148.646	4	552.9	0.961988	0.343105	2.03472	9.89193	-0.1	21.675
Afrocarpus falcatus	Gymnosperms		XFTdb_v2		XFTdb_v2		XFTdb_v2				XFTdb_v2				BIEN	0.543865	XRaySD			17.0207	13.3	21.7	852.379	440.4	1280.1	99.9	19.9	222.75	0.518794	0.21866	0.92522	0.395599	-7.35999	8.70002
Afrocarpus gracilior	Gymnosperms		XFTdb_v2				XFTdb_v2				XFTdb_v2				BIEN	0.652569	XRaySD			16.5038	10.435	21.715	1115.45	353.95	1844.5	85.8375	4.95	199.45	0.780415	0.1866	1.54008	1.92501	-4.84998	9.01001
Afrocarpus mannii	Gymnosperms	-4.31995	CCotW_SD			-4.31995	CCotW_SD			0.0010674	CCotW_SD				BIEN					19.1	10.865	24.68	1837.64	725.05	2833.05	94.2857	39.8	192.6	1.52402	0.622235	2.80863	7.42667	-19.89	20.53
Afrocarpus usambarensis	Gymnosperms	-4.2379	CCotW_SD			-4.2379	CCotW_SD			0.0003176	CCotW_SD				BIEN	0.651441	XRaySD			18.1528	12.725	24.475	1264.53	815.25	2056.5	88.3056	6.25	195	0.951972	0.4485	1.73028	7.21667	1.7	13.95
Agathis borneensis	Gymnosperms		XFTdb_v2				XFTdb_v2				XFTdb_v2				BIEN	0.383333	Chave_Zanne			25.2	21.7	27.25	2838.13	1921.5	4043	493.874	313.5	801.5	1.90679	1.29638	2.65081	18.2115	13.46	22.2
Agathis lanceolata	Gymnosperms	-2.55141	CCotW_SD			-2.55141	CCotW_SD			0.000191	CCotW_SD				BIEN	0.499075	XRaySD			20.9318	15.38	24.045	1799.5	921.95	2267.65	266.545	125.95	332.8	1.17089	0.6719	1.6616	9.78334	-0.170004	15.655
Agathis montana	Gymnosperms	-2.13534	CCotW_SD			-2.13534	CCotW_SD			0.0001101	CCotW_SD				BIEN					18.94	16.16	21.28	1837.2	1402.6	2175.4	258.2	215	326.2	1.52768	0.91702	2.05776	2.96001	-16.54	12.6
Agathis moorei	Gymnosperms	-2.64605	CCotW_SD			-2.64605	CCotW_SD			0.0003538	CCotW_SD				BIEN	0.628226	XRaySD			20.9086	15.14	23.54	1616.74	1276	2152.5	220.771	158.4	280	1.06632	0.77509	1.47972	9.17027	-1.04	15.18
Agathis ovata	Gymnosperms	-2.05949	CCotW_SD			-2.05949	CCotW_SD	17.2	TRY	0.000196	CCotW_SD				BIEN	0.627629	XRaySD			20.6522	17.99	23.26	1731.43	1147.1	2290.8	254.174	155.4	350.1	1.22758	0.78253	1.69055	7.7174	0.249994	13.44
Aglaia glabrata	Evergreen Angiosperms		XFTdb_v2				XFTdb_v2				XFTdb_v2				BIEN					26	23.44	27.28	2885.88	1856.6	3650	482.28	142.6	693.2	1.86451	1.15184	2.27248	18.9654	15.175	21.65
Aidia canthioides	Evergreen Angiosperms		XFTdb_v2				XFTdb_v2			0.45	XFTdb_v2				BIEN	0.79	XFTv2			20.7396	16.38	24.4	1770.49	1263.8	2914.6	173.02	42.8	472.2	1.30123	0.89921	1.88985	-0.48666	-11.1	10.61
Alchornea trewioides	Evergreen Angiosperms		XFTdb_v2				XFTdb_v2			4.06	XFTdb_v2				BIEN	0.51	XFTv2			19.7483	15.04	23.5	1545.2	1015.2	2153.2	113.584	33.4	188.8	1.201	0.85781	1.4958	-2.90143	-13.18	5.46
Allocasuarina littoralis	Evergreen Angiosperms		XFTdb_v2		XFTdb_v2						XFTdb_v2				BIEN	0.63198	Chave_Zanne			16.1214	11.2	23.7	1075.65	642	1766.15	149.432	58	218	0.684003	0.40412	1.0279	-0.733861	-6.49999	9.00001
Allocasuarina torulosa	Evergreen Angiosperms		XFTdb_v2		XFTdb_v2						XFTdb_v2	28.7	Tallo_DB		BIEN	0.815998	Chave_Zanne			17.6081	13.38	22.4	1152.49	693	1749.6	146.007	81	217	0.697069	0.38087	1.05259	-0.497225	-5.29998	5.79
Allocasuarina verticillata	Evergreen Angiosperms		XFTdb_v2				XFTdb_v2				XFTdb_v2				BIEN					14.5653	11.3	17.31	666.142	350.9	1089.2	105.518	40	186	0.434098	0.16824	0.78605	-2.18795	-7.54	5.70002
Allophylus cobbe	Evergreen Angiosperms		XFTdb_v2				XFTdb_v2			0.45	XFTdb_v2				BIEN	0.42	XFTv2			25.0773	19.7	27.5	2040.12	1073	3535	207.681	5	633	1.24033	0.52328	2.32318	14.5343	4.06001	22.34
Alnus crispa	Deciduous Angiosperms		XFTdb_v2				XFTdb_v2				XFTdb_v2				BIEN					-1.61698	-10.52	7.22	714.925	202.6	1523.8	105.151	20	272.2	0.984613	0.404415	1.58617	-40.8679	-52.7	-23.3
Alnus japonica	Deciduous Angiosperms		XFTdb_v2				XFTdb_v2	26.4	XFTv2	4.26	XFTdb_v2			12.3457	BIEN	0.41	XFTv2			10.824	5	15.7	1377.54	713	2211.6	165.281	35.8	369.2	1.25732	0.721555	1.88013	-16.3187	-27.8	-5.00499
Alphitonia excelsa	Evergreen Angiosperms		XFTdb_v2				XFTdb_v2	47.8	TRY	4.89	XFTdb_v2	7	Tallo_DB		BIEN	0.67	XFTv2			22.4748	16	27.4	1237.78	617	2580	111.48	5	408	0.664792	0.26152	1.66464	4.29826	-4.29998	18.1
Alphonsea mollis	Evergreen Angiosperms		XFTdb_v2					61.2	XFTv2	3.67	XFTdb_v2				BIEN	0.58	XFTv2			22.5545	17.8	25.65	1344.64	964	1648	57.0909	34.5	88	0.962855	0.6249	1.24815	3.7091	-4.94999	9.65
Amborella trichopoda	Evergreen Angiosperms		XFTdb_v2				XFTdb_v2	16.32	TRY	0.437	XFTdb_v2				BIEN	0.508	XFTv2			20.2781	14.195	22.545	1592.91	663.7	2230.4	207.656	11.3	288.25	1.02997	0.413205	1.38247	7.74375	-10.535	12.945
Amelanchier alnifolia	Deciduous Angiosperms		XFTdb_v2				XFTdb_v2	21.2	TRY	6.57	XFTdb_v2			6.36691	BIEN					4.98272	-0.5	10.6	756.596	302	1934	93.2419	34	190.55	0.80008	0.2293	2.09796	-32.8873	-45.8	-13.4
Amelanchier ovalis	Deciduous Angiosperms	-6.87	NicoMSP			-6.87	NicoMSP				NicoMSP	2	TRY_DB	11.4143	TRY					9.09388	2.7	13.9	880.624	508	1376.2	165.603	75	288.3	0.902619	0.315375	1.70253	-18.9979	-29.2	-9.79998
Amelanchier utahensis	Deciduous Angiosperms		XFTdb_v2				XFTdb_v2	20.2	TRY	6.93	XFTdb_v2			12.7759	TRY	0.79	TRY			8.05381	2.3	14.1	498.186	211	1156	56.0075	14.6	106	0.322301	0.1084	0.87918	-27.9155	-37.6	-10.7
Amygdalus davidiana	Deciduous Angiosperms		XFTdb_v2				XFTdb_v2				XFTdb_v2				BIEN
Amyxa pluricornis	Deciduous Angiosperms		XFTdb_v2				XFTdb_v2				XFTdb_v2				BIEN	0.63	Chave_Zanne			26.2467	24.6	27.2	3396.71	2795.6	4128.6	610.689	454.4	836	2.26611	1.77953	2.76586	19.1289	17.1	21.5
Anacardium excelsum	Evergreen Angiosperms		XFTdb_v2				XFTdb_v2			1.1	XFTdb_v2			15.9552	BIEN	0.41	XFTv2			25.2729	19.925	27.9	2272.19	1144.25	4017.5	181.44	15.75	481.25	1.35624	0.64585	2.15123	16.1033	10.15	20.75
Anadenanthera colubrina	Evergreen Angiosperms		XFTdb_v2				XFTdb_v2				XFTdb_v2				BIEN	0.86028	Chave_Zanne			22.8458	17.9	26.2	1056.93	491	1714	68.1574	4	222.1	0.676853	0.28414	1.1991	7.39173	-4.20001	16.5
Angophora costata	Evergreen Angiosperms		XFTdb_v2	-3.32	Cardoso2022		XFTdb_v2			1.19129	XFTdb_v2				BIEN	0.418248	XFTv2			16.8737	12.8	21	1051.04	609.6	1596.2	153.329	70.2	227	0.643376	0.306105	0.981675	-0.939065	-4.70001	5.475
Annona glabra	Evergreen Angiosperms		XFTdb_v2				XFTdb_v2	56.7	Lens2013	9.1	XFTdb_v2				BIEN	0.51	XFTv2			24.7319	20.2	27.3	1788.31	921	3403.25	165.218	11	371	1.03626	0.49301	1.95145	11.0954	-3.645	21.1
Annona hayesii	Evergreen Angiosperms		XFTdb_v2				XFTdb_v2				XFTdb_v2				BIEN					26.3059	23.24	27.98	3129.71	1719.6	6084.2	333.118	62.4	1074	1.94644	1.13814	4.03096	18.0588	12.74	20.26
Apoplanesia paniculata	Deciduous Angiosperms		XFTdb_v2				XFTdb_v2			0.99	XFTdb_v2	12	Tallo_DB		BIEN	0.56	XFTv2			25.4484	19.96	28.29	1002.93	609.65	1561.45	36.9167	4.55	104.35	0.55959	0.34148	0.83598	9.12902	3.68	16.32
Aporosa yunnanensis	Evergreen Angiosperms		XFTdb_v2				XFTdb_v2			0.71	XFTdb_v2				BIEN	0.57	XFTv2			22.9581	18.62	27	1597.05	1019.8	2382.5	81.3256	33.1	169.5	1.08912	0.65448	1.47819	4.62326	-1.44999	14.46
Araucaria angustifolia	Gymnosperms	-2.0228	CCotW_SD			-2.0228	CCotW_SD			0.0004314	CCotW_SD	19	TRY_DB		BIEN	0.55	XFTv2			17.3323	13.6	21.1	1543.33	799	1933.4	253.207	31	431.4	1.22285	0.59872	1.61914	-2.56016	-6.83498	6.63501
Araucaria araucana	Gymnosperms		XFTdb_v2		XFTdb_v2		XFTdb_v2				XFTdb_v2	0.242	TRY_DB		BIEN	0.649397	XRaySD			9.57463	6.88	14.5	995.202	547	1883.8	160.654	55.6	265.2	1.19552	0.5183	2.34542	-14.031	-21.9	-2.80498
Araucaria bernieri	Gymnosperms	-2.37314	CCotW_SD			-2.37314	CCotW_SD			0.0004431	CCotW_SD				BIEN	0.531882	XRaySD			20.7188	17.325	22.975	1789.12	998.5	2386	247.875	93.75	350	1.26907	0.8488	1.97267	9.5875	2.67499	14.8
Araucaria biramulata	Gymnosperms	-2.83736	CCotW_SD			-2.83736	CCotW_SD			0.0002196	CCotW_SD				BIEN	0.63644	XRaySD			20.9688	17.95	22.675	1652.62	1245.25	2282	236.75	150.5	338.25	1.24761	0.8582	1.8298	9.09375	-0.525003	12.925
Araucaria columnaris	Gymnosperms	-3.11149	CCotW_SD			-3.11149	CCotW_SD			0.0006565	CCotW_SD				BIEN	0.617775	XRaySD			20.7066	13.77	26.13	1446.46	413.35	2789.35	185.132	4	456.6	0.87687	0.24544	1.68991	6.56792	-9.115	18.605
Araucaria humboldtensis	Gymnosperms	-2.15067	CCotW_SD			-2.15067	CCotW_SD			0.0001371	CCotW_SD				BIEN					19.8	15.84	22.78	1962.46	986.2	2671	280.846	97.8	396.2	1.35531	0.66088	2.34322	7.8077	1.69999	12.72
Araucaria hunsteinii	Gymnosperms		XFTdb_v2				XFTdb_v2				XFTdb_v2				BIEN	0.568187	XFTv2			21.1	15.07	25.58	2110.91	1308.1	3265.9	289.217	137.9	532.6	1.52071	0.79145	2.40949	6.93914	-3.26	15.79
Araucaria laubenfelsii	Gymnosperms	-3.06863	CCotW_SD			-3.06863	CCotW_SD	11.5	TRY	0.0001883	CCotW_SD				BIEN	0.678444	XRaySD			20.2842	15.48	22.83	1640.32	935.5	2318.3	234.263	117.9	354	1.23567	0.693465	1.82075	7.87369	-4.19001	13.74
Araucaria luxurians	Gymnosperms	-2.97877	CCotW_SD			-2.97877	CCotW_SD			0.0004578	CCotW_SD				BIEN	0.563447	XRaySD			21.081	14.8	23.5	1537.76	1037	1932	211.429	141	280	1.01183	0.73444	1.4192	9.91905	-2.20001	14.2
Araucaria montana	Gymnosperms	-3.04617	CCotW_SD			-3.04617	CCotW_SD			0.0001408	CCotW_SD				BIEN	0.669483	XRaySD			20.6704	18.68	22.78	1596.22	1089	1999.5	204.963	127.8	272.1	1.29241	0.7917	1.72049	10.4963	7.13001	13.07
Araucaria muelleri	Gymnosperms	-2.53943	CCotW_SD			-2.53943	CCotW_SD			0.0003233	CCotW_SD				BIEN	0.69768	XRaySD			20.7643	17.335	23.385	1834.93	923.7	2658.75	258.071	94.15	394.3	1.22511	0.65477	1.684	9.31429	-0.900006	14.9
Araucaria nemorosa	Gymnosperms	-2.96494	CCotW_SD			-2.96494	CCotW_SD			0.0005554	CCotW_SD				BIEN	0.6601	XRaySD			21.14	16.42	23.82	1677.2	1284.4	2109.4	250.8	175.2	306.8	1.01854	0.79362	1.2773	6.74001	-1.24	14.24
Araucaria rulei	Gymnosperms	-2.69804	CCotW_SD			-2.69804	CCotW_SD			0.0003591	CCotW_SD				BIEN	0.619084	XRaySD			19.2786	7.6	22.96	1500.11	468.4	2229.3	202.357	15.3	325.35	1.08571	0.3193	1.59716	5.76552	-14.26	14
Araucaria schmidii	Gymnosperms	-2.30198	CCotW_SD			-2.30198	CCotW_SD			0.0001646	CCotW_SD				BIEN
Araucaria scopulorum	Gymnosperms	-3.10886	CCotW_SD			-3.10886	CCotW_SD			0.000495	CCotW_SD				BIEN	0.612945	XRaySD			21.9083	20.06	23.715	1644	1197.25	2228.7	217.75	134.2	312.8	0.9518	0.754795	1.28085	12.0077	5.32	15.62
Araucaria subulata	Gymnosperms	-2.39991	CCotW_SD			-2.39991	CCotW_SD			0.0004792	CCotW_SD				BIEN	0.569584	XRaySD			21.1167	19.365	23.385	1819.08	1374.4	2400.3	261.417	179.75	358.45	1.12066	0.83845	1.5183	8.91668	2.715	12.27
Arctostaphylos crustacea	Evergreen Angiosperms		XFTdb_v2				XFTdb_v2			0.61	XFTdb_v2				BIEN					13.7398	12.61	15.28	598.759	325.3	889.4	6.75904	1	12.9	0.459528	0.25187	0.79354	-4.07241	-8.93999	3.99001
Arctostaphylos gabilanensis	Evergreen Angiosperms		XFTdb_v2				XFTdb_v2			0.52	XFTdb_v2				BIEN					13.96	13.28	14.54	450.4	331.6	577.4	6	4.2	8	0.27508	0.1994	0.37864	-7.32	-8.08	-6.18
Arctostaphylos glandulosa	Evergreen Angiosperms		XFTdb_v2				XFTdb_v2	23.74	Lens2013	0.5	XFTdb_v2			3.1537	BIEN	0.638974	XFTv2			13.3817	9.23	17	706.811	289.9	1495.9	15.8372	2	48.85	0.47383	0.161115	1.37262	-8.43381	-18.65	-0.849985
Arctostaphylos glauca	Evergreen Angiosperms		XFTdb_v2				XFTdb_v2	26.6	TRY	0.33	XFTdb_v2			3.74886	BIEN	0.6483	TRY			14.1489	10.175	17.4	484.725	249	762.25	13.514	2.75	33.25	0.25035	0.1181	0.52555	-9.19159	-16.46	-3.52
Arctostaphylos hookeri	Evergreen Angiosperms		XFTdb_v2				XFTdb_v2			0.73	XFTdb_v2			4.21	BIEN					13.5545	9.775	17.27	702.886	311.15	1320.7	16.7955	3.3	57.2	0.542281	0.15729	1.26816	-5.79056	-21.22	2.10001
Arctostaphylos pajaroensis	Evergreen Angiosperms		XFTdb_v2				XFTdb_v2			0.67	XFTdb_v2			4.917	BIEN					13.6062	12.5	14.675	591.125	359	913.75	6.8125	2.75	11.25	0.4565	0.26364	0.68776	-4.67647	-6.97999	-1.4
Arctostaphylos patula	Evergreen Angiosperms		XFTdb_v2				XFTdb_v2	20.316	TRY		XFTdb_v2			1.82561	BIEN					8.01105	3.3	14.2	799.844	288.5	1480.5	51.7523	15	106.5	0.592234	0.1536	1.4082	-25.2184	-34.5	-11.15
Arctostaphylos pumila	Evergreen Angiosperms		XFTdb_v2				XFTdb_v2			0.53	XFTdb_v2			5.104	BIEN					13.3529	11.6	14.56	503.118	318.8	755.6	9.05882	4.6	27.4	0.423013	0.201575	0.675425	-4.51666	-9.21999	0.520003
Arctostaphylos tomentosa	Evergreen Angiosperms		XFTdb_v2				XFTdb_v2			0.54	XFTdb_v2			4.47849	BIEN	0.72	Chave_Zanne			12.6644	9.3	17.1	851.317	302	2062	36.7426	2	130	0.711754	0.17133	1.72367	-9.29705	-24.395	0.289995
Ardisia quinquegona	Evergreen Angiosperms		XFTdb_v2				XFTdb_v2			0.5	XFTdb_v2				BIEN	0.62	XFTv2			20.943	15.65	24.4	1901.67	1219	3268.75	160.542	41	457	1.41837	0.81684	2.46324	0.451246	-7.57	9.70002
Argyranthemum adauctum	Evergreen Angiosperms		XFTdb_v2				XFTdb_v2	20.04	Lens2013	0.000716	XFTdb_v2				BIEN					16.0857	11.4	20.2	372.857	187	522	5.66667	1	13	0.199378	0.116895	0.271235	5.03182	-3.24498	11.625
Argyranthemum broussonetii	Evergreen Angiosperms		XFTdb_v2				XFTdb_v2	23.83	Lens2013	8.97e-05	XFTdb_v2				BIEN					16.7312	12.225	19.45	403.062	195	554.25	6.1875	1.5	10	0.215081	0.10045	0.361925	6.07778	-3.53998	11.17
Argyranthemum foeniculaceum	Evergreen Angiosperms		XFTdb_v2				XFTdb_v2	21.91	Lens2013	3.61e-05	XFTdb_v2				BIEN					16.2057	10.59	20.65	465.829	186.6	1018.4	22.9429	0	129.6	0.300936	0.09264	0.94964	0.161116	-13.125	9.1
Argyranthemum frutescens	Evergreen Angiosperms		XFTdb_v2				XFTdb_v2	21.51	Lens2013	0.0014614	XFTdb_v2				BIEN					14.6804	7.1	20.27	820.821	242.8	1792	103.683	2	262	0.687677	0.11897	1.56523	-3.48016	-25.415	11
Argyranthemum gracile	Evergreen Angiosperms		XFTdb_v2				XFTdb_v2	23.98	Lens2013	0.0040067	XFTdb_v2				BIEN					17	12.495	20.025	464.75	283	798.8	8.25	2.55	20.55	0.224	0.110215	0.46616	6.44616	0.920007	11.12
Aristotelia serrata	Evergreen Angiosperms		XFTdb_v2				XFTdb_v2			0.605143	XFTdb_v2			12.2	BIEN	0.515	Chave_Zanne			10.7301	6.865	14.3	2010.68	842.6	4042.45	413.972	181	865.7	1.7246	0.79689	3.03403	-6.9009	-14.53	-0.0699982
Artemisia wudanica	Evergreen Angiosperms		XFTdb_v2				XFTdb_v2			3.03	XFTdb_v2				BIEN
Artocarpus styracifolius	Evergreen Angiosperms		XFTdb_v2				XFTdb_v2			3.51	XFTdb_v2				BIEN	0.53	XFTv2			20.9304	16.36	24.84	1592.19	1232.2	2029	103.797	38.2	156.4	1.21522	0.80976	1.47954	-0.908689	-5.79998	7.70001
Ascarina rubricaulis	Deciduous Angiosperms		XFTdb_v2				XFTdb_v2	41.78	Lens2013	0.89	XFTdb_v2				BIEN	0.472	XFTv2			20.6583	18.075	23.025	1828.25	1445.25	2448.1	255.042	182.9	349.5	1.38147	0.93712	1.83524	10.4	5.445	15.255
Ascarina solmsiana	Deciduous Angiosperms		XFTdb_v2				XFTdb_v2				XFTdb_v2				BIEN					20.7909	18.9	22	1798.36	1472	2073	234	185	303	1.39204	0.97295	1.9719	10.3273	6.35001	12.85
Aspidosperma cylindrocarpon	Deciduous Angiosperms		XFTdb_v2				XFTdb_v2	60	TRY		XFTdb_v2			14.1933	BIEN	0.636667	Chave_Zanne			22.4195	19.3	25.7	1409.14	945	1978.75	102.317	24	203.75	0.944578	0.59448	1.43142	4.24716	-1.87499	12.475
Aspidosperma tomentosum	Evergreen Angiosperms		XFTdb_v2				XFTdb_v2				XFTdb_v2			7.092	BIEN	0.82	Chave_Zanne			22.8156	19.02	25.9	1352.15	828	1721.8	56.3951	4	175	0.867362	0.51688	1.14488	5.89359	-1.08	13.08
Astronium graveolens	Evergreen Angiosperms		XFTdb_v2				XFTdb_v2				XFTdb_v2	43.3	Tallo_DB	19.6405	TRY	0.867692	Chave_Zanne			24.5585	20	27.7	1595.52	843.2	2977	109.628	8	295	0.999372	0.474965	1.78787	10.7258	6.10352e-06	19.9
Astronium urundeuva	Deciduous Angiosperms		XFTdb_v2				XFTdb_v2				XFTdb_v2				BIEN	1.00129	TRY
Athrotaxis laxifolia	Gymnosperms		XFTdb_v2				XFTdb_v2	11.5096	TRY		XFTdb_v2				BIEN	0.671073	XRaySD			8.77391	5.43	13.86	1771.43	674.5	2916.8	281.348	22.3	477.8	1.86177	0.54332	3.20513	-8.56956	-11.76	-2.38
Atriplex angulata	Evergreen Angiosperms		XFTdb_v2		XFTdb_v2						XFTdb_v2				BIEN					19.7645	16.585	22.6	227.786	143	354.15	41.7918	20	73.15	0.090555	0.04431	0.159705	-1.77137	-4.51499	0.700018
Atriplex confertifolia	Evergreen Angiosperms		XFTdb_v2				XFTdb_v2	16	XFTv2		XFTdb_v2				BIEN	0.89	XFTv2			10.5432	5.1	18.2	251.588	108.8	405.6	36.2873	10	69	0.140804	0.03944	0.2531	-27.3699	-39.3	-12
Austrocedrus chilensis	Gymnosperms		XFTdb_v2		XFTdb_v2		XFTdb_v2	11.0692	TRY		XFTdb_v2			5.1	BIEN	0.513443	XRaySD			9.07615	4.98	13.995	1081.55	519.05	1740.8	98.9846	18.6	216.15	0.905604	0.340835	1.58428	-14.6771	-20.6	-5.55
Austromyrtus bidwillii	Evergreen Angiosperms		XFTdb_v2				XFTdb_v2	30.5	XFTv2	1.24	XFTdb_v2				BIEN	0.71	XFTv2
Austrotaxus spicata	Gymnosperms	-3.74327	CCotW_SD			-3.74327	CCotW_SD			0.0005321	CCotW_SD				BIEN					20.7286	18.8	22.8	1641.9	1288	2024	214.905	171	267	1.29954	0.855995	2.08631	9.87144	9.29999	13.1
Baccaurea ramiflora	Evergreen Angiosperms		XFTdb_v2				XFTdb_v2			0.74	XFTdb_v2	12	Tallo_DB		BIEN	0.56	XFTv2			23.6179	18.78	27.255	1809.38	1081.45	2978.4	76.7789	19.9	195	1.14206	0.62509	1.92774	7.03334	-0.634988	18.5
Balakata baccata	Evergreen Angiosperms		XFTdb_v2				XFTdb_v2			1.23	XFTdb_v2				BIEN	0.32	XFTv2			24.3121	18.83	27.245	2187.53	1112.5	3267	196.621	22.55	565.8	1.4134	0.65485	2.21145	11.0714	-1.37999	20.68
Banksia attenuata	Evergreen Angiosperms		XFTdb_v2				XFTdb_v2			0.835	XFTdb_v2			3.51716	BIEN					17.2045	15	20.1	649.686	366.85	1054.2	49.5151	22	82.15	0.339157	0.1546	0.67652	0.619304	-2.49999	5.63001
Banksia ericifolia	Evergreen Angiosperms		XFTdb_v2		XFTdb_v2						XFTdb_v2				BIEN					15.7727	12.26	19.44	1142.54	635	1658.8	180.273	76.2	261.4	0.738907	0.39084	1.10638	-0.337103	-5.225	5.72501
Banksia ilicifolia	Evergreen Angiosperms		XFTdb_v2				XFTdb_v2			1.09	XFTdb_v2				BIEN					16.6104	15	18.5	847.701	564.65	1164.15	52.9156	30	81	0.480279	0.2586	0.772265	1.86839	-0.299982	6.50001
Banksia littoralis	Evergreen Angiosperms		XFTdb_v2				XFTdb_v2			1.07	XFTdb_v2				BIEN					16.0332	14.7	18.5	837.422	540.5	1166	55.8405	31	81	0.47387	0.26698	0.78272	0.959922	-2.49999	6.94
Banksia menziesii	Evergreen Angiosperms		XFTdb_v2				XFTdb_v2			1.25	XFTdb_v2			3.09742	BIEN					18.2926	15.74	20.2	622.966	383.4	914.2	36.0805	22.4	51.4	0.286573	0.15699	0.46892	0.812007	-2.40999	4.55501
Banksia serrata	Evergreen Angiosperms		XFTdb_v2		XFTdb_v2		XFTdb_v2			1.72	XFTdb_v2			5.32945	TRY	0.56	XFTv2			15.6469	12.3	20.2	1108.81	673.5	1577.9	179.126	125.7	238	0.725586	0.458495	1.00106	-0.158176	-5.105	6.00501
Banksia spinulosa	Evergreen Angiosperms		XFTdb_v2		XFTdb_v2						XFTdb_v2				BIEN					15.7476	11.7	20.3	1132.31	726.1	1667.3	170.994	95	230.3	0.732621	0.4518	1.06922	-1.38363	-5.99999	5.20002
Bauhinia aurea	Evergreen Angiosperms		XFTdb_v2				XFTdb_v2			1.7	XFTdb_v2				BIEN	0.66	XFTv2
Bauhinia brachycarpa	Deciduous Angiosperms		XFTdb_v2				XFTdb_v2			2.5	XFTdb_v2				BIEN	0.63	XFTv2			15.5841	6.1	22.5	1069.33	612	1522	49.6368	9	124	0.875203	0.4962	1.2714	-10.0861	-27.5	1.70002
Bauhinia variegata	Deciduous Angiosperms		XFTdb_v2				XFTdb_v2	118.3	XFTv2	5.8925	XFTdb_v2			15.1685	TRY	0.48	XFTv2			21.3752	15.7	26.9	1312.04	405.2	2539	96.0351	2.8	295.8	0.815666	0.20317	1.62933	3.55465	-7.67	17.77
Bauhinia yunnanensis	Evergreen Angiosperms		XFTdb_v2				XFTdb_v2			4.33	XFTdb_v2				BIEN	0.41	XFTv2
Berberis heterophylla	Evergreen Angiosperms		XFTdb_v2				XFTdb_v2	9.9	Lens2013	0.14	XFTdb_v2				BIEN	0.85	XFTv2
Betula costata	Deciduous Angiosperms		XFTdb_v2				XFTdb_v2	24.9	XFTv2	4.08	XFTdb_v2				BIEN	0.4	XFTv2			5.08301	-0.775	11.75	1000.13	512.25	1626.25	73.0631	12.25	170.25	1.02759	0.376825	1.57383	-29.2835	-41.2	-18.025
Betula dahurica	Deciduous Angiosperms		XFTdb_v2				XFTdb_v2	31.22	XFTv2	4.39	XFTdb_v2				BIEN	0.48	XFTv2			4.98871	-3.9	11.7	892.862	416.85	1517.35	57.5564	11	144.15	0.890081	0.35348	1.34966	-31.1563	-49.2	-18.185
Betula fruticosa	Deciduous Angiosperms		XFTdb_v2				XFTdb_v2	26.49	XFTv2	3.62	XFTdb_v2				BIEN	0.54	XFTv2			-6.18944	-14.9	1.9	494.903	246.55	840.45	41.4111	12	96	0.759068	0.39504	1.23048	-49.385	-62.74	-32.26
Betula occidentalis	Deciduous Angiosperms		XFTdb_v2				XFTdb_v2				XFTdb_v2				BIEN					4.40488	-7.3	10.7	448.821	229	767	65.5598	26	122	0.39886	0.13997	0.86401	-35.2755	-50.285	-25.145
Betula schmidtii	Deciduous Angiosperms		XFTdb_v2				XFTdb_v2	33.07	XFTv2	4.31	XFTdb_v2				BIEN	0.46	XFTv2			8.80495	3.8	13.26	1370.54	702.4	1990.4	123.862	32	250.6	1.29699	0.732145	2.03183	-22.2606	-32.81	-12.615
Blepharocalyx salicifolius	Deciduous Angiosperms		XFTdb_v2				XFTdb_v2			2.28	XFTdb_v2			12.18	BIEN	0.49	XFTv2			19.2349	15.305	24.095	1313.44	622.25	1910.45	164.622	15.05	386.95	0.947277	0.38175	1.59712	0.464712	-6.78998	11.49
Bougainvillea modesta	Evergreen Angiosperms		XFTdb_v2				XFTdb_v2				XFTdb_v2				BIEN					22.2321	17.745	25.63	1271.29	669.3	1899.75	110.357	12.05	198.8	0.789982	0.42866	1.28239	3.12501	-5.97499	9.52502
Brabejum stellatifolium	Evergreen Angiosperms		XFTdb_v2				XFTdb_v2				XFTdb_v2				BIEN					15.5068	12.68	17.9	651.877	270	1048.4	74.1781	22.8	133.4	0.331418	0.11572	0.54164	-1.48648	-6.90499	5.34002
Brachychiton australis	Deciduous Angiosperms		XFTdb_v2				XFTdb_v2	89.5	TRY	6.46	XFTdb_v2				BIEN	0.25	TRY			21.5082	18.13	24.485	811.643	479.6	1401.45	71.4451	16	124.9	0.408507	0.16977	0.79662	1.06033	-4.70001	9.99501
Brachychiton populneus	Evergreen Angiosperms		XFTdb_v2		XFTdb_v2						XFTdb_v2				BIEN	0.38745	Chave_Zanne			16.5812	12.9	20.6	713.939	320.4	1226.4	107.66	11	185.6	0.418525	0.1624	0.78435	-3.92609	-8.39999	1.50001
Brachylaena neriifolia	Evergreen Angiosperms		XFTdb_v2				XFTdb_v2				XFTdb_v2				BIEN					15.4724	12.94	17.715	623.49	283.85	994.95	89.8265	24	190.65	0.315793	0.12979	0.53187	-1.08383	-7.1	5.71001
Brachystegia boehmii	Deciduous Angiosperms		XFTdb_v2				XFTdb_v2			4.255	XFTdb_v2			11.88	BIEN	0.626378	TRY			22.1413	17.905	25.5	1098.56	732.1	1478.75	28.2769	0	79.9	0.615293	0.37852	0.937435	6.67191	0.500006	13.2
Brachystegia floribunda	Deciduous Angiosperms		XFTdb_v2				XFTdb_v2			13.73	XFTdb_v2				BIEN					20.3409	16.39	24.98	1124.11	800.1	1366.15	10.2727	0	27.8	0.642986	0.45261	0.918975	4.88182	1.21501	9.67002
Brachystegia longifolia	Deciduous Angiosperms		XFTdb_v2				XFTdb_v2			5.17	XFTdb_v2				BIEN					20.9245	17.925	23.9	1126.31	758.25	1495.5	15.3868	0	64	0.647923	0.392875	0.90645	5.04623	-1.52588e-06	10.75
Brachystegia spiciformis	Deciduous Angiosperms		XFTdb_v2				XFTdb_v2			6.4	XFTdb_v2	24.5	Tallo_DB	13.58	BIEN	0.671534	TRY			21.8299	17.5	25.6	1095.99	681.9	1611.7	28.9415	0	91.1	0.634957	0.36786	1.01502	7.15575	0.480005	14.7
Bridelia fordii	Evergreen Angiosperms		XFTdb_v2				XFTdb_v2			4.06	XFTdb_v2				BIEN	0.44	XFTv2			19.3738	16.2	22.695	1422.4	1085.75	1786.25	102.262	44	163.75	1.1678	0.9151	1.4273	-2.73809	-6.08	1.65002
Bridelia insulana	Evergreen Angiosperms		XFTdb_v2				XFTdb_v2			7.05	XFTdb_v2				BIEN	0.52	XFTv2			23.7922	17.78	27.2	2271.57	1186.7	3737	279.721	42.8	701.6	1.47698	0.841225	2.36585	10.7804	-2.6	21.6
Bruguiera gymnorhiza	Evergreen Angiosperms		XFTdb_v2				XFTdb_v2	67.28	XFTv2	1.13	XFTdb_v2				BIEN	0.91	XFTv2			24.825	20	27.4	2003.25	975	3633.85	211.333	7	616.4	1.17329	0.532035	2.23483	13.8444	2.4	23
Bubbia queenslandiana	Evergreen Angiosperms		XFTdb_v2				XFTdb_v2	16.84	XFTv2		XFTdb_v2				BIEN
Bubbia semecarpoides	Evergreen Angiosperms		XFTdb_v2				XFTdb_v2				XFTdb_v2				BIEN	0.408366	XFTv2
Bumelia lanuginosa	Evergreen Angiosperms		XFTdb_v2				XFTdb_v2	23.4	XFTv2	0.6	XFTdb_v2				BIEN
Bursaria incana	Evergreen Angiosperms		XFTdb_v2		XFTdb_v2						XFTdb_v2				BIEN					20.9172	14.1	26.105	860.435	537.9	1676.05	72.2625	8	136.1	0.429478	0.229665	0.832335	0.210978	-4.99999	7.29999
Bursaria spinosa	Evergreen Angiosperms		XFTdb_v2	-6.37	Cardoso2022		XFTdb_v2				XFTdb_v2			9.91	BIEN					14.4636	10.8	18.1	771.43	374.6	1284.4	125.087	50	204	0.506559	0.18059	0.89218	-3.12296	-7.89999	3.10501
Byttneria aspera	Evergreen Angiosperms		XFTdb_v2				XFTdb_v2			1.45	XFTdb_v2				BIEN	0.39	XFTv2			21.9434	18.52	25.16	1659.67	1138.4	2251.6	89.1566	35.1	126	1.20632	0.663175	1.59394	1.56627	-1.69001	7.03001
Caesalpinia coriaria	Deciduous Angiosperms		XFTdb_v2				XFTdb_v2				XFTdb_v2				BIEN	1.1375	Chave_Zanne			27.382	25.67	28.565	1072.66	362.7	1692.75	56.75	7	130.9	0.596623	0.16294	0.92359	17.8242	13.935	21.83
Caesalpinia eriostachys	Deciduous Angiosperms		XFTdb_v2				XFTdb_v2				XFTdb_v2	12	Tallo_DB		BIEN
Callitris baileyi	Gymnosperms		XFTdb_v2				XFTdb_v2	11.31	XFTv2	0.615	XFTdb_v2				BIEN	0.56	XFTv2			18.0625	15.55	19.925	894.625	640.5	1143.75	122.089	94	161	0.499702	0.34755	0.695575	-2.10714	-4.34998	0.275015
Callitris canescens	Gymnosperms		XFTdb_v2				XFTdb_v2	9.08	XFTv2	0.294	XFTdb_v2				BIEN	0.7	XFTv2			16.7686	15.25	19	386.832	279	564	45.9843	33.5	61	0.190814	0.11702	0.32264	-0.529375	-3.49999	7.29999
Callitris columellaris	Gymnosperms		XFTdb_v2				XFTdb_v2	11.27	XFTv2	0.289	XFTdb_v2	20.6	Tallo_DB	4.5	BIEN	0.66	XFTv2			19.2292	14.9	27.1	631.032	233	1373	79.6609	6	157	0.304786	0.0892	0.67632	-1.71601	-5.79998	9.10001
Callitris drummondii	Gymnosperms		XFTdb_v2				XFTdb_v2	10.15	XFTv2	0.477	XFTdb_v2				BIEN	0.62	XFTv2			16.2962	15.2	17.605	516.673	360.65	767.35	62.6923	40.5	74	0.2869	0.190165	0.4509	0.994347	-1.78	6.84
Callitris endlicheri	Gymnosperms		XFTdb_v2				XFTdb_v2	13.18	XFTv2	0.754	XFTdb_v2				BIEN	0.66	XFTv2			15.886	11.7	19.63	738.919	502.4	1065.3	133.734	90	186	0.431514	0.2567	0.70057	-4.71219	-7.92499	-0.399988
Callitris gracilis	Gymnosperms		XFTdb_v2				XFTdb_v2	10.37	XFTv2	0.359	XFTdb_v2				BIEN	0.61	XFTv2
Callitris intratropica	Gymnosperms		XFTdb_v2				XFTdb_v2	13.22	XFTv2	1.252	XFTdb_v2				BIEN	0.62	XFTv2
Callitris macleayana	Gymnosperms		XFTdb_v2				XFTdb_v2	15.91	XFTv2	0.865	XFTdb_v2				BIEN	0.6	XFTv2			18.1287	13.955	23.32	1471.49	831.4	2239.05	155.798	59.65	232.4	0.953372	0.444155	1.4188	0.513836	-2.36999	4.77001
Callitris monticola	Gymnosperms		XFTdb_v2				XFTdb_v2	13.96	XFTv2	0.757	XFTdb_v2				BIEN	0.5	XFTv2			15.3136	12.81	18.475	1216.18	824.45	1769.3	161.364	129.1	201.45	0.762177	0.5016	1.14848	-3.55909	-5.99499	-0.414989
Callitris muelleri	Gymnosperms		XFTdb_v2				XFTdb_v2	10.22	XFTv2	0.571	XFTdb_v2				BIEN	0.47	XFTv2			15.3761	12.5	20.04	1100.66	685	1474	179.284	118.6	232.5	0.706437	0.43049	0.97185	-1.38656	-5.76999	4.84001
Callitris neocaledonica	Gymnosperms		XFTdb_v2				XFTdb_v2	13.57	XFTv2	0.545	XFTdb_v2				BIEN	0.69	XFTv2			19.44	16.465	21.555	1920.7	1380.1	2275.9	292	228.15	350.2	1.41702	0.816125	2.11856	4.99001	-10.22	12.29
Callitris oblonga	Gymnosperms		XFTdb_v2				XFTdb_v2	12.71	XFTv2	0.187	XFTdb_v2				BIEN	0.57	XFTv2			12.7277	10.72	15.8	940.766	583.2	1504.9	155.319	33.2	319.2	0.705941	0.434075	1.3058	-3.63616	-7.49998	0.670016
Callitris rhomboidea	Gymnosperms		XFTdb_v2		XFTdb_v2		XFTdb_v2	13.66	XFTv2	0.257	XFTdb_v2				BIEN	0.59009	XFTv2			15.0308	11.42	20.08	923.158	457.2	1610.6	137.595	54.2	231	0.613924	0.2542	1.08212	-0.934174	-5.99999	6.10001
Callitris roei	Gymnosperms		XFTdb_v2				XFTdb_v2	9.73	XFTv2	0.34	XFTdb_v2				BIEN	0.67	XFTv2			16.2197	15.3	17.12	434.983	342.8	585.8	58.9829	42.6	75	0.229053	0.16605	0.340975	-0.77008	-2.70001	1.96002
Callitris sulcata	Gymnosperms		XFTdb_v2				XFTdb_v2	14.14	XFTv2	0.557	XFTdb_v2				BIEN	0.68	XFTv2			21.17	18.255	22.9	1608.3	1187.4	2130.35	231.4	165.45	323.25	1.14358	0.71372	2.03184	10.4182	6.35	14.7
Callitris tuberculata	Gymnosperms		XFTdb_v2				XFTdb_v2	9.04	XFTv2	0.392	XFTdb_v2				BIEN	0.72	XFTv2
Callitris verrucosa	Gymnosperms		XFTdb_v2				XFTdb_v2	9.87	XFTv2	0.521	XFTdb_v2				BIEN	0.62	XFTv2			16.7483	15.1	19.2	350.807	217	489	58.3607	33	100	0.171649	0.0902	0.2757	-2.7979	-4.79998	0.4
Callitropsis funebris	Gymnosperms	-10.6352	CCotW_SD			-10.6352	CCotW_SD			0.0005506	CCotW_SD				BIEN	0.609848	XRaySD
Callitropsis vietnamensis	Gymnosperms	-9.55526	CCotW_SD			-9.55526	CCotW_SD			0.0003242	CCotW_SD				BIEN	0.687108	XRaySD
Calocedrus formosana	Gymnosperms		XFTdb_v2				XFTdb_v2				XFTdb_v2				BIEN	0.521686	XRaySD			18.266	10.85	23.27	2445	1218.9	3500.7	207.638	61.2	485.3	1.90826	0.82065	2.89913	-3.82127	-15.11	2.57001
Calocedrus macrolepis	Gymnosperms	-5.20139	CCotW_SD			-5.20139	CCotW_SD			0.0001314	CCotW_SD				BIEN	0.528084	XRaySD			18.522	12.34	22.61	1760.82	920.6	3066.3	106.66	31.25	283.5	1.3967	0.65967	2.36234	-3.03599	-14	5.165
Calycophyllum candidissimum	Deciduous Angiosperms		XFTdb_v2				XFTdb_v2				XFTdb_v2			11.7814	BIEN	0.696667	Chave_Zanne			25.2177	21.78	27.6	1720.19	924.9	2865.8	62.1505	5	194.1	0.944906	0.52051	1.58605	13.2722	5.11001	20.695
Camellia semiserrata	Evergreen Angiosperms		XFTdb_v2				XFTdb_v2			0.51	XFTdb_v2				BIEN	0.59	XFTv2			20.3389	14.425	22.725	1548.19	959.25	1922	118.278	35.75	177.5	1.21757	0.806225	1.44378	-4.05555	-16.125	1.37501
Campylotropis delavayi	Deciduous Angiosperms		XFTdb_v2				XFTdb_v2			2.87	XFTdb_v2				BIEN	0.68	XFTv2			15.9886	12.18	19.99	1094.43	852.2	1506.1	56.9143	14.7	137.5	0.876454	0.56013	1.32181	-9.59428	-20.68	-1.74999
Canarium album	Evergreen Angiosperms		XFTdb_v2				XFTdb_v2			2.3	XFTdb_v2	16	Tallo_DB		BIEN	0.45	XFTv2			21.4906	16.22	25.6	1585.11	1057.6	2470.2	99.1176	37	164	1.16422	0.80076	1.65116	0.572948	-7.63998	8.88
Canarium caudatum	Deciduous Angiosperms		XFTdb_v2				XFTdb_v2				XFTdb_v2				BIEN	0.33	Chave_Zanne			26.1977	23.43	27.285	3021.25	2229.85	4065.5	520.5	318.25	791.85	1.97821	1.41872	2.76925	18.9977	15.145	21.77
Canarium pimela	Evergreen Angiosperms		XFTdb_v2				XFTdb_v2			2.19	XFTdb_v2				BIEN	0.46	XFTv2			21.5629	17.84	24.81	1561.54	1288.2	1903.6	82.4571	37.6	122.3	1.16371	0.83244	1.40099	0.894291	-3.54999	6.38001
Canthium dicoccum	Evergreen Angiosperms		XFTdb_v2				XFTdb_v2			1.57	XFTdb_v2				BIEN	0.65	XFTv2
Canthium horridum	Evergreen Angiosperms		XFTdb_v2				XFTdb_v2			2.31	XFTdb_v2				BIEN	0.66	XFTv2			22.5	16.76	27.1	1743.21	1076.7	2868.3	147.409	35	494	1.24602	0.74012	1.78564	4.40609	-5.22	20.13
Caragana microphylla	Evergreen Angiosperms		XFTdb_v2				XFTdb_v2			1.45	XFTdb_v2			10.1794	BIEN					2.11742	-2.63	10.52	379.174	184.5	711.5	18.8194	4.7	102.5	0.360678	0.15458	0.86887	-37.2574	-48.26	-20.14
Carallia brachiata	Evergreen Angiosperms		XFTdb_v2				XFTdb_v2			8.85	XFTdb_v2				BIEN	0.7	XFTv2			25.606	21	27.745	1798.61	886.1	3483.85	130.221	4	579.35	1.03858	0.353095	2.26892	10.7331	1.50001	21
Carpinus japonica	Deciduous Angiosperms		XFTdb_v2				XFTdb_v2			6.1e-05	XFTdb_v2				BIEN					11.1579	5.9	15.3	1790.58	1148.4	2456.8	231.996	128.4	410	1.67394	0.97829	2.57538	-13.7882	-21.955	-6.99999
Carpinus orientalis	Deciduous Angiosperms		XFTdb_v2				XFTdb_v2	22.59	TRY	2.55	XFTdb_v2	14	Tallo_DB		BIEN					11.8271	7.9	15	816.327	478	1361	131.455	60.1	242.9	0.680356	0.367275	1.26617	-16.7851	-24.7	-8.615
Carpinus pubescens	Deciduous Angiosperms		XFTdb_v2				XFTdb_v2			2.7	XFTdb_v2				BIEN					14.6824	6.95	19.25	1103.52	595.5	1578.5	59.4396	12	127	0.953651	0.48645	1.28955	-10.8934	-24.15	-0.449991
Carpinus tropicalis	Deciduous Angiosperms		XFTdb_v2				XFTdb_v2				XFTdb_v2				BIEN					18.4411	14.08	22.48	1520.2	810.3	2392.5	78.8	18	212.7	0.887082	0.38659	1.43331	1.88527	-6.1	8.73001
Carpinus tschonoskii	Deciduous Angiosperms		XFTdb_v2				XFTdb_v2	25	XFTv2	3.21	XFTdb_v2				BIEN	0.49	XFTv2			12.3827	8.1	15.94	1663.08	1107.6	2430.4	190.178	69.2	395.2	1.45765	0.9632	2.19798	-13.1384	-22.12	-5.77999
Caryocar brasiliense	Deciduous Angiosperms		XFTdb_v2				XFTdb_v2			2.67	XFTdb_v2	3.35	TRY_DB	8.475	BIEN	0.35	XFTv2			21.8581	19.2	25.2	1403.15	1006	1836.55	68.009	15	177.85	0.948427	0.630655	1.22406	4.05316	-2.69501	11.2
Caryota ochlandra	Evergreen Angiosperms		XFTdb_v2				XFTdb_v2			7.78	XFTdb_v2				BIEN	0.43	XFTv2
Casearia gossypiosperma	Deciduous Angiosperms		XFTdb_v2				XFTdb_v2				XFTdb_v2			22.1	BIEN	0.745862	TRY			22.7628	19	26.1	1473.83	1104	2117	131.821	44	274	0.975018	0.6351	1.494	3.46545	-2.89999	14
Casearia velutina	Evergreen Angiosperms		XFTdb_v2				XFTdb_v2			1.26	XFTdb_v2				BIEN	0.6	XFTv2			21.0231	15.3	26.65	1689.23	1209.5	2794	107.945	42	234	1.27616	0.91572	1.6965	1.311	-5.74999	15.75
Cassipourea elliptica	Evergreen Angiosperms		XFTdb_v2				XFTdb_v2				XFTdb_v2				BIEN					24.8492	21	27	2891.71	1433	4995	270.637	51	694	1.70758	0.884715	2.52316	14.8189	8.58001	21.5
Castanopsis chinensis	Evergreen Angiosperms		XFTdb_v2				XFTdb_v2			2.4715	XFTdb_v2				BIEN	0.65	XFTv2			19.9324	15.1	23.4	1624.65	1051.5	1963.5	106.789	38	169	1.27462	0.79835	1.5308	-2.06111	-9.40999	3.48
Castanopsis fissa	Evergreen Angiosperms		XFTdb_v2				XFTdb_v2			8.23	XFTdb_v2	12	Tallo_DB		BIEN	0.5	XFTv2			20.4013	16.2	23.9	1610.82	1089	2190.75	107.146	36.25	164.75	1.20506	0.7193	1.54323	-1.78362	-11.4	5.50001
Castanopsis hainanensis	Evergreen Angiosperms		XFTdb_v2				XFTdb_v2			1.63	XFTdb_v2	16	Tallo_DB		BIEN	0.49	XFTv2
Castanopsis indica	Evergreen Angiosperms		XFTdb_v2				XFTdb_v2			3.23	XFTdb_v2				BIEN	0.49	XFTv2			21.0097	14.2	25.4	1906.32	1012.25	3279.5	93.9854	28	249.25	1.37961	0.65572	2.60054	1.7681	-10.72	9.905
Cavanillesia platanifolia	Evergreen Angiosperms		XFTdb_v2				XFTdb_v2				XFTdb_v2				BIEN	0.36	Chave_Zanne			25.501	22.89	27.5	1977.71	716	3400	112.646	3	277.5	1.20306	0.31648	1.84479	16.6673	9.9	21.2
Ceanothus crassifolius	Evergreen Angiosperms		XFTdb_v2				XFTdb_v2	22.5741	XFTv2	0.7663	XFTdb_v2			2.73441	BIEN	0.66194	XFTv2			15.255	11.62	17.7	468.488	289.2	696.6	10.8682	2	25.2	0.219702	0.1408	0.3571	-6.99922	-14.42	-2.22
Ceanothus greggii	Evergreen Angiosperms		XFTdb_v2				XFTdb_v2			0.63	XFTdb_v2				BIEN	0.606353	XFTv2			14.3373	8.2	19.5	446.011	219.9	766	30.5937	7	60	0.227855	0.103625	0.44907	-14.6354	-28.62	-4.28998
Ceanothus leucodermis	Evergreen Angiosperms		XFTdb_v2				XFTdb_v2	25.62	Lens2013		XFTdb_v2			4.3153	BIEN	0.577967	TRY			13.8842	8.06	17.48	504.531	277.6	814.6	14.8535	3	34.4	0.256002	0.12166	0.5211	-10.8242	-24.42	-2.70001
Ceanothus megacarpus	Evergreen Angiosperms		XFTdb_v2				XFTdb_v2	25.5434	XFTv2	1.632	XFTdb_v2			4.094	BIEN	0.734	XFTv2			15.5855	12.98	17.9	435.652	246.6	632.2	8.94203	1	18.4	0.244165	0.160125	0.345945	-3.36619	-11.1	5.35
Ceanothus spinosus	Evergreen Angiosperms		XFTdb_v2				XFTdb_v2	30.33	Lens2013		XFTdb_v2			7.533	BIEN	0.608067	TRY			15.761	13.805	17.595	431.488	272.05	667.8	6.12195	2	11	0.223071	0.1498	0.355625	-4.7	-11.085	0.495006
Ceanothus velutinus	Evergreen Angiosperms		XFTdb_v2				XFTdb_v2	24.355	TRY		XFTdb_v2			3.54382	BIEN					5.54025	1	10.7	798.202	332.5	1786	82.173	38	139	0.705947	0.24876	1.6759	-30.0262	-39.6	-15.4
Cecropia concolor	Evergreen Angiosperms		XFTdb_v2				XFTdb_v2				XFTdb_v2			19.4867	BIEN	0.15	Chave_Zanne			25.0827	21.925	27.23	1908.55	1080	2654.25	158.643	24.8	341.55	1.29348	0.697245	1.92343	11.0592	2.86501	19.545
Cedrela montana	Evergreen Angiosperms		XFTdb_v2		XFTdb_v2						XFTdb_v2				BIEN	0.34	Chave_Zanne			15.5479	8.94	24.02	1500.16	786.8	2561.6	184.024	32	377.8	1.17689	0.6155	1.85894	3.25267	-7.73999	13.96
Cedrus brevifolia	Gymnosperms	-6.74	NicoMSP			-6.74	NicoMSP			0.35	NicoMSP				BIEN					16.2917	14.03	19.035	700.5	422.15	896.7	15.0833	3	24.45	0.359136	0.2319	0.49795	-3.84166	-7.70499	2.575
Cedrus libani	Gymnosperms	-5.65316	CCotW_SD			-5.65316	CCotW_SD			0.0006702	CCotW_SD				BIEN	0.638266	XRaySD			10.7572	8	16.195	808.923	553	1189	140.838	17	246.95	0.855566	0.36914	1.46585	-15.5579	-24.77	-4.99999
Ceiba aesculifolia	Deciduous Angiosperms		XFTdb_v2				XFTdb_v2				XFTdb_v2				BIEN	0.48	Chave_Zanne			22.3939	16.8	27.1	987.997	553.75	1738.8	32.5287	7	110.25	0.538266	0.2875	0.947825	4.09899	-4.18999	13.7
Celastrus paniculatus	Deciduous Angiosperms		XFTdb_v2				XFTdb_v2			8.62	XFTdb_v2				BIEN					22.8137	14.86	27	1658.19	721	3039.2	74.6305	1	243.2	1.03614	0.37609	1.9628	6.33133	-10.82	18.12
Celtis philippensis	Evergreen Angiosperms		XFTdb_v2				XFTdb_v2	86.3	XFTv2	2.705	XFTdb_v2			11.3618	BIEN	0.62	XFTv2			26.3408	22.755	27.9	1363.51	639.1	2631.15	66.5837	4	344.45	0.733305	0.245	1.6963	11.5387	3.70002	20.88
Celtis sinensis	Deciduous Angiosperms		XFTdb_v2				XFTdb_v2			6.89	XFTdb_v2	15.2	Tallo_DB		BIEN	0.64	XFTv2			14.9221	10	22.1	1516.43	709.3	2544.1	157.481	42	350	1.20494	0.36784	2.08105	-9.09037	-22.9	3.9
Celtis tetrandra	Deciduous Angiosperms		XFTdb_v2				XFTdb_v2			6.21	XFTdb_v2				BIEN	0.528773	Chave_Zanne			19.7015	13.7	25.7	1837.1	856.25	3243.75	142.639	22.55	422.1	1.38725	0.58513	2.50073	-1.35074	-14.1	12.24
Centrolobium microchaete	Deciduous Angiosperms		XFTdb_v2				XFTdb_v2				XFTdb_v2			21.9533	BIEN	0.586667	Chave_Zanne			22.93	19.845	24.605	1283.6	762.6	1854.9	147.817	38.8	288.55	0.913113	0.53437	1.5011	8.56886	-0.999994	16.1
Cephalotaxus fortunei	Gymnosperms		XFTdb_v2		XFTdb_v2		XFTdb_v2				XFTdb_v2				BIEN	0.531737	XRaySD			15.6339	8.72	20.2	1253.41	637.1	1768.1	111.379	20	199.7	1.05089	0.5239	1.4794	-11.1639	-23.05	-1.89999
Cephalotaxus hainanensis	Gymnosperms	-5.2052	CCotW_SD			-5.2052	CCotW_SD			0.0009373	CCotW_SD				BIEN	0.489866	XRaySD
Cephalotaxus sinensis	Gymnosperms	-10.2792	CCotW_SD			-10.2792	CCotW_SD			0.0002017	CCotW_SD				BIEN					15.183	8.5	21.4	1146.87	609	1636	83.2695	15	180	0.972061	0.5068	1.3789	-11.8099	-24.3	6.10352e-06
Cephalotaxus wilsoniana	Gymnosperms		XFTdb_v2				XFTdb_v2				XFTdb_v2				BIEN	0.52573	XRaySD
Cerasus jamasakura	Deciduous Angiosperms		XFTdb_v2				XFTdb_v2	20.2	XFTv2	2.24	XFTdb_v2			10.1	BIEN	0.58	XFTv2
Cercocarpus montanus	Deciduous Angiosperms		XFTdb_v2				XFTdb_v2	23	Lens2013	8.92	XFTdb_v2				BIEN	0.8	Chave_Zanne			11.2281	3.8	18	510.287	261.45	1086.1	39.1401	5	89	0.297567	0.13436	0.708565	-20.7568	-37.4	-4.25999
Chaetocarpus schomburgkianus	Evergreen Angiosperms		XFTdb_v2	-2.64	Cardoso2022		XFTdb_v2				XFTdb_v2	15	TRY_DB	6.00899	TRY	0.804877	Chave_Zanne			24.1141	19.1	27.195	2194.44	1302.1	3212.6	223.092	38.1	506.25	1.40715	0.8967	2.121	13.1972	3.00501	19.895
Chamaecyparis formosensis	Gymnosperms	-3.15174	CCotW_SD			-3.15174	CCotW_SD			0.0007065	CCotW_SD				BIEN	0.504774	XRaySD			15.2892	8.96	22.145	2742.55	1395.75	3673.55	220.784	67.65	407.85	2.87766	1.12992	5.64284	-5.71756	-15.005	2.95001
Chamaecyparis lawsoniana	Gymnosperms	-4.05075	CCotW_SD			-4.05075	CCotW_SD			0.0004298	CCotW_SD	31	TRY_DB		BIEN	0.4815	XRaySD			9.50356	6.8	13.2	871.168	563	1528	153.847	75	248	1.04092	0.57932	1.91464	-17.6377	-26.8	-6.665
Chamaecyparis obtusa	Gymnosperms		XFTdb_v2		XFTdb_v2		XFTdb_v2				XFTdb_v2				BIEN	0.550775	XRaySD			12.701	7.6	17.2	1653.75	698.8	2699.9	196.013	83.3	376.4	1.47788	0.69399	2.54524	-12.532	-24.245	-2.95499
Chamaecyparis pisifera	Gymnosperms		XFTdb_v2				XFTdb_v2				XFTdb_v2				BIEN	0.506065	XRaySD			11.142	6.05	17.7	1253.58	574	2159	174.414	79	293.5	1.19752	0.64506	2.0735	-16.8044	-29.045	-1.96499
Chamaedorea radicalis	Evergreen Angiosperms		XFTdb_v2	-3.03	Cardoso2022						XFTdb_v2				BIEN					20.2111	15.75	23.975	1248.58	571.25	2239	89.1667	31.75	196.75	0.663736	0.25345	1.2302	-3.73611	-9.94999	0.825003
Chrysophyllum cainito	Evergreen Angiosperms		XFTdb_v2				XFTdb_v2				XFTdb_v2				BIEN	0.655	Chave_Zanne			24.8896	20.125	27.5	1925.24	911.35	3504.85	169.588	12	447.25	1.14079	0.48372	2.03944	13.1949	3.45	21
Chrysophyllum lanceolatum	Evergreen Angiosperms		XFTdb_v2				XFTdb_v2			1.14	XFTdb_v2				BIEN	0.65	XFTv2
Chrysophyllum sanguinolentum	Evergreen Angiosperms		XFTdb_v2	-2.28	Cardoso2022		XFTdb_v2				XFTdb_v2			7.18952	TRY	0.671419	Chave_Zanne			25.4328	20.91	27.2	2668.81	1847.7	3424.95	384.953	108.1	655.25	1.98353	1.19139	2.82482	15.0573	6.82001	19.345
Chrysothamnus nauseosus	Deciduous Angiosperms		XFTdb_v2				XFTdb_v2	22	XFTv2		XFTdb_v2				BIEN	0.7	XFTv2
Chrysothamnus viscidiflorus	Deciduous Angiosperms		XFTdb_v2				XFTdb_v2	17	XFTv2		XFTdb_v2				BIEN	0.83	TRY			6.9701	1.3	12.2	371.869	192.55	635.45	54.6665	24	106	0.243639	0.09894	0.486935	-31.1419	-38.9	-23.4
Cipadessa baccifera	Deciduous Angiosperms		XFTdb_v2				XFTdb_v2	53.6	XFTv2	3.77	XFTdb_v2				BIEN	0.58	XFTv2			19.9116	13.92	25.61	1381.51	765	2387.1	78.7753	11.3	238.4	1.02593	0.417545	1.6666	0.226599	-14.44	14.87
Cistus clussi	Evergreen Angiosperms	-13	NicoMSP			-13	NicoMSP				NicoMSP				BIEN
Cistus creticus	Evergreen Angiosperms		XFTdb_v2				XFTdb_v2	17.26	TRY		XFTdb_v2				BIEN					15.2069	11.22	18.8	695.957	386	1049.6	58.9731	2	160	0.466954	0.197	0.8013	-6.80342	-16.66	1.79999
Cistus ladanifer	Evergreen Angiosperms		XFTdb_v2				XFTdb_v2			0.716	XFTdb_v2			5.466	BIEN	0.76	XFTv2			14.7973	10.91	17.6	605.499	409.1	870.8	51.8706	15	157	0.422693	0.23535	0.86925	-7.51348	-14.9	-0.399988
Cistus populifolius	Evergreen Angiosperms		XFTdb_v2			-8.1	NicoMSP			1.19	XFTdb_v2				BIEN	0.67	XFTv2			13.9997	9.8	17.2	647.815	433.45	1033.1	61.9877	17	155	0.485128	0.26287	1.0542	-8.68943	-16.1	-2.16
Cistus psilosepalus	Evergreen Angiosperms		XFTdb_v2				XFTdb_v2			1.05	XFTdb_v2				BIEN	0.65	XFTv2
Clerodendrum fortunatum	Evergreen Angiosperms		XFTdb_v2				XFTdb_v2			3.83	XFTdb_v2				BIEN	0.44	XFTv2			21.8087	18.41	23.29	1897	1515	2291.3	95.0435	81.2	123.8	1.33676	1.00756	1.59428	2.29566	-3.65001	6.10001
Clusia ducuoides	Evergreen Angiosperms		XFTdb_v2		XFTdb_v2						XFTdb_v2				BIEN					17.7568	11.9	24.1	2047.7	875.5	3559	287.189	75	582	1.51427	0.73395	2.41875	6.05496	-7.4	14.45
Clusia elliptica	Evergreen Angiosperms		XFTdb_v2		XFTdb_v2						XFTdb_v2				BIEN					14.564	8.595	23.06	1500.04	797.7	2780.3	185.11	35.65	434.25	1.19645	0.556295	2.16512	1.88601	-8.39999	10.8
Clusia uvitana	Evergreen Angiosperms		XFTdb_v2				XFTdb_v2			1.07	XFTdb_v2				BIEN					24.9347	21.3	26.615	3118.91	1853.3	4737.2	269.031	56.8	618.75	1.77345	1.17015	2.35115	15.3469	9.4	21.53
Cochlospermum gillivraei	Deciduous Angiosperms		XFTdb_v2				XFTdb_v2	104.8	TRY	7.75	XFTdb_v2				BIEN	0.3	TRY			25.5843	22.3	27.4	1115.19	658.8	1829.2	24.7269	4	64.8	0.512167	0.25682	0.8909	7.73205	1.39	20.21
Coffea arabica	Evergreen Angiosperms		XFTdb_v2		XFTdb_v2						XFTdb_v2				BIEN	0.61992	Chave_Zanne			21.4776	15.9	26.61	1760.2	766.2	3298.8	158.645	14	420	1.14581	0.44305	2.09645	7.0536	-3.79998	18.61
Coffea canephora	Evergreen Angiosperms		XFTdb_v2		XFTdb_v2						XFTdb_v2				BIEN					23.9003	18.855	27.3	1938.93	1019.3	3475.3	156.485	7	448.5	1.25636	0.64383	2.22235	12.6779	2.21	20.43
Coffea liberica	Evergreen Angiosperms		XFTdb_v2		XFTdb_v2						XFTdb_v2				BIEN					24.0743	19.7	26.8	2093.45	1161	3690	183.931	10	477	1.34843	0.76487	2.19266	13.3594	4.29999	21
Coffea racemosa	Evergreen Angiosperms		XFTdb_v2		XFTdb_v2						XFTdb_v2				BIEN					22.7778	19.3	25.25	856.083	557	1137.75	65.0833	22	116	0.510992	0.319725	0.70895	6.07568	1.90001	11.98
Cojoba rufescens	Evergreen Angiosperms		XFTdb_v2				XFTdb_v2				XFTdb_v2				BIEN					24.7579	18.72	26.9	2728.46	1323	4580.2	160.772	15	433.4	1.6168	0.93848	2.32388	16.9603	8.70002	22.2
Colliguaja integerrima	Evergreen Angiosperms		XFTdb_v2				XFTdb_v2	9.3	Lens2013	0.37	XFTdb_v2				BIEN	0.58	TRY			10.2957	5.58	14.72	466.59	165.2	1086.8	40.6325	7.8	79.4	0.319877	0.0987	0.76377	-13.8068	-20.74	-5.36
Comarostaphylis polifolia	Evergreen Angiosperms		XFTdb_v2				XFTdb_v2			0.67	XFTdb_v2			3.00614	BIEN	0.649954	XFTv2			16.4543	12.545	21.205	708.504	359.35	1220.75	33.2261	13	64	0.394312	0.18118	0.7183	-5.80608	-12.5	1.31001
Combretum griffithii	Deciduous Angiosperms	-4.01	Cardoso2022			-4.01	Cardoso2022				Cardoso2022				BIEN					21.5548	18.45	25.3	1483.74	954	2404.5	71.6129	24.5	87	0.979939	0.63	1.63635	2.22259	-2.44999	8.75001
Combretum latifolium	Deciduous Angiosperms		XFTdb_v2				XFTdb_v2			2.94333	XFTdb_v2				BIEN	0.51	XFTv2			24.9696	20.02	27.545	1904.13	1047.75	3202.8	136.87	17.55	461.3	1.15796	0.6012	1.965	11.237	1.29501	20.2
Copaifera chodatiana	Evergreen Angiosperms		XFTdb_v2				XFTdb_v2				XFTdb_v2				BIEN
Coprosma dumosa	Evergreen Angiosperms		XFTdb_v2				XFTdb_v2			0.227091	XFTdb_v2				BIEN					9.14973	5.7	12.1	1955.01	788.5	3829	407.976	173	820.5	1.84084	0.854535	3.17979	-9.17366	-16.9	-2.075
Coprosma foetidissima	Evergreen Angiosperms		XFTdb_v2				XFTdb_v2			0.257634	XFTdb_v2	1.5	TRY_DB		BIEN	0.719	Chave_Zanne			9.68969	6.5	12.535	2377.12	1105.45	4341.45	493.056	237	908.4	2.10147	1.08431	3.32036	-7.54534	-15.025	-0.949991
Coprosma grandifolia	Evergreen Angiosperms		XFTdb_v2				XFTdb_v2			0.518882	XFTdb_v2				BIEN
Coprosma linariifolia	Evergreen Angiosperms		XFTdb_v2				XFTdb_v2			0.220722	XFTdb_v2				BIEN	0.82	TRY			9.21748	6.155	12.1	1965.08	818.1	3647.5	405.949	174.55	774.6	1.79294	0.78369	3.16059	-9.03907	-17.045	-2.20001
Coprosma microcarpa	Evergreen Angiosperms		XFTdb_v2				XFTdb_v2			0.356079	XFTdb_v2				BIEN					8.9069	5.73	11.9	1895.52	1048.7	2939.3	382.704	218.1	613.7	1.72199	0.99599	2.92157	-9.97832	-17.49	-3.53999
Coprosma nitida	Evergreen Angiosperms		XFTdb_v2		XFTdb_v2						XFTdb_v2				BIEN					8.88426	5.88	11.92	1524.74	766.6	2356	246.228	146.8	373.2	1.53595	0.71036	2.61128	-7.35427	-12.11	-1.72998
Coprosma pseudocuneata	Evergreen Angiosperms		XFTdb_v2				XFTdb_v2			0.312644	XFTdb_v2				BIEN	0.815	TRY			7.86096	5.2	11.1	2428.2	1100.75	4160	509.334	241.25	896	2.32736	1.09322	3.6064	-10.8199	-17.4	-4.87999
Coprosma robusta	Evergreen Angiosperms		XFTdb_v2				XFTdb_v2			0.296167	XFTdb_v2				BIEN					11.9029	8.505	15.3	1681.57	755.05	2936.9	339.344	154	616.65	1.45515	0.654925	2.57601	-4.67369	-11.66	3.34
Coprosma rotundifolia	Evergreen Angiosperms		XFTdb_v2				XFTdb_v2			0.711477	XFTdb_v2	3	TRY_DB		BIEN					10.6331	7.185	14.415	2001.06	812.55	4258.6	415.538	171.7	896	1.71909	0.7219	3.11205	-6.87782	-13.915	-0.299982
Cordia alliodora	Deciduous Angiosperms		XFTdb_v2				XFTdb_v2	47.2763	XFTv2	9.83015	XFTdb_v2	29.1	Tallo_DB	27.8587	TRY	0.52	XFTv2			24.1637	19.175	27.4	1837.08	784.75	3440	153.694	9	485.25	1.1702	0.43446	2.20109	10.6124	0.710016	19.3
Cordia alliodora	Deciduous Angiosperms		XFTdb_v2				XFTdb_v2	47.2763	XFTv2	9.83015	XFTdb_v2	29.1	Tallo_DB	27.8587	TRY	0.52	XFTv2			24.1637	19.175	27.4	1837.08	784.75	3440	153.694	9	485.25	1.1702	0.43446	2.20109	10.6124	0.710016	19.3
Cordia collococca	Deciduous Angiosperms		XFTdb_v2				XFTdb_v2	51.0903	XFTv2	3.71533	XFTdb_v2			14.9354	TRY	0.42	Chave_Zanne			25.4468	21.27	27.8	1882.09	1003.65	3287.5	150.651	9	510.3	1.12137	0.552625	2.32492	14.7549	5.61501	20.9
Cordia cymosa	Evergreen Angiosperms		XFTdb_v2				XFTdb_v2	46.3967	XFTv2	7.8069	XFTdb_v2			15.9528	BIEN	0.2858	TRY			23.2986	18.3	26.24	3366.66	2123.2	4979.2	359.164	75	860.2	2.06035	1.29525	3.53	13.5095	6.20002	20.94
Cordia dentata	Evergreen Angiosperms		XFTdb_v2				XFTdb_v2	51.8988	XFTv2	1.50497	XFTdb_v2			10.902	BIEN	0.5	Chave_Zanne			25.6937	21.8	28.27	1287.06	600.3	2208.1	54.5881	3	201	0.741671	0.36032	1.43599	12.4361	1.20002	21.045
Cordia elaeagnoides	Deciduous Angiosperms		XFTdb_v2				XFTdb_v2			1.59	XFTdb_v2	15.5	Tallo_DB		BIEN	0.54	XFTv2			25.5492	19.99	28.52	989.246	621	1574.5	17.4749	5.9	51.5	0.538701	0.353705	0.84103	8.85445	1.295	16.01
Cordia lasiocalyx	Evergreen Angiosperms		XFTdb_v2				XFTdb_v2	49.465	XFTv2	3.76434	XFTdb_v2				BIEN	0.39744	Chave_Zanne
Cordia lucidula	Evergreen Angiosperms		XFTdb_v2				XFTdb_v2	43.7516	XFTv2	3.32346	XFTdb_v2				BIEN					24.2975	19.885	26.91	3252.97	2102.95	4801.6	337.587	51.6	684.85	1.9641	1.29918	2.52788	15	9.9	19.7
Cordia panamensis	Evergreen Angiosperms		XFTdb_v2				XFTdb_v2	55.3772	XFTv2	11.6317	XFTdb_v2			16.3151	TRY	0.377416	TRY			24.8903	18.66	28	2333.84	1205.3	3904.4	166.304	12	545.5	1.40376	0.67817	2.41435	15.5445	7.93	21.67
Corymbia citriodora	Evergreen Angiosperms		XFTdb_v2		XFTdb_v2						XFTdb_v2	30	Tallo_DB		BIEN	0.816631	Chave_Zanne			19.086	13.9	24.1	1034.94	473	1869.2	114.216	9	229.15	0.60925	0.253925	1.20963	0.510736	-5.38499	12.925
Corymbia gummifera	Evergreen Angiosperms		XFTdb_v2	-3.8	Cardoso2022		XFTdb_v2			1.7527	XFTdb_v2			3.30927	BIEN	0.446887	XFTv2			16.9019	13.1	20.19	1194.81	773.2	1691.3	169.968	115	230.9	0.738452	0.47643	1.02601	-0.470531	-4.79998	5.50001
Corymbia intermedia	Evergreen Angiosperms		XFTdb_v2		XFTdb_v2						XFTdb_v2	24	Tallo_DB		BIEN	0.797167	Chave_Zanne			19.7694	16.1	23.5	1254.33	681.2	1963.2	130.855	54.2	208	0.703122	0.331275	1.12125	1.3438	-3.39999	7.73501
Corymbia trachyphloia	Evergreen Angiosperms		XFTdb_v2		XFTdb_v2						XFTdb_v2	23	Tallo_DB		BIEN	0.87896	Chave_Zanne			19.4049	15.9	22.67	840.76	598.2	1417	104.298	29.5	165	0.442065	0.26626	0.79906	-1.47616	-4.99999	4.4
Cotylelobium burckii	Evergreen Angiosperms		XFTdb_v2				XFTdb_v2				XFTdb_v2				BIEN	0.815	Chave_Zanne
Craibiodendron scleranthum	Evergreen Angiosperms		XFTdb_v2				XFTdb_v2			0.88	XFTdb_v2				BIEN	0.49	XFTv2
Cratoxylum cochinchinense	Evergreen Angiosperms		XFTdb_v2				XFTdb_v2			3.28	XFTdb_v2	15	Tallo_DB		BIEN	0.58	XFTv2			25.1228	21.4	27.4	2146.16	1102.55	3569.4	238.353	21	629	1.3867	0.6249	2.36185	12.3785	0.725012	21.4
Croton celtidifolius	Evergreen Angiosperms		XFTdb_v2				XFTdb_v2				XFTdb_v2				BIEN	0.345	XFTv2			18.28	15.12	22.34	1551.26	1232.6	2129	184.664	35.6	312.4	1.28683	0.882205	1.75116	-0.580794	-5.87999	8.00002
Croton lachnocarpus	Evergreen Angiosperms		XFTdb_v2				XFTdb_v2			1.29	XFTdb_v2				BIEN	0.51	XFTv2			20.4402	16.2	25.9	1598.18	1194.8	2177.8	117.814	37.6	179.2	1.20666	0.614	1.50728	-1.95876	-12.24	12.8
Croton yanhuii	Deciduous Angiosperms		XFTdb_v2					77.5	XFTv2	5.16	XFTdb_v2				BIEN	0.61	XFTv2
Cryptocarya aristata	Evergreen Angiosperms		XFTdb_v2				XFTdb_v2				XFTdb_v2				BIEN	0.542	XFTv2
Cryptocarya chinensis	Evergreen Angiosperms		XFTdb_v2				XFTdb_v2			1.23	XFTdb_v2	15	Tallo_DB		BIEN	0.52	XFTv2			20.3066	14.1	24.1	2110.62	1201	3406	171.397	43.5	484	1.66626	0.8701	2.6861	-0.679863	-10.42	8.605
Cryptocarya concinna	Evergreen Angiosperms		XFTdb_v2				XFTdb_v2			1.34	XFTdb_v2				BIEN	0.51	XFTv2			21.5392	17.145	25.6	2004.68	1234.4	3348.5	151.285	42.35	439.7	1.50173	0.842325	2.60625	1.45607	-6.18999	11.645
Cunninghamia lanceolata var konishii	Gymnosperms	-3.09582	CCotW_SD			-3.09582	CCotW_SD			0.0005585	CCotW_SD				BIEN
Cupressocyparis leylandii	Gymnosperms		XFTdb_v2				XFTdb_v2				XFTdb_v2				BIEN
Cupressus atlantica	Gymnosperms	-12.3008	CCotW_SD			-12.3008	CCotW_SD			0.0003204	CCotW_SD				BIEN
Cupressus duclouxiana	Gymnosperms	-8.75147	CCotW_SD			-8.75147	CCotW_SD			0.0004766	CCotW_SD				BIEN	0.596663	XRaySD			13.7819	5.6	19.745	970.528	453.85	1601.5	49.1667	7	140.5	0.763835	0.29452	1.22832	-12.4736	-25.765	-1.21999
Cupressus dupreziana	Gymnosperms		XFTdb_v2				XFTdb_v2				XFTdb_v2				BIEN	0.556016	XRaySD
Cupressus glabra	Gymnosperms		XFTdb_v2				XFTdb_v2				XFTdb_v2				BIEN	0.523004	XFTv2
Cupressus goveniana	Gymnosperms	-6.86228	CCotW_SD			-6.86228	CCotW_SD			0.0003524	CCotW_SD				BIEN	0.548822	XRaySD			13.9537	10.16	20.605	946.519	445.6	1586.15	78.1667	5	246.9	0.702754	0.267905	1.13824	-4.82962	-19.155	9.98001
Cupressus lusitanica	Gymnosperms	-8.82923	CCotW_SD			-8.82923	CCotW_SD			0.0004664	CCotW_SD				BIEN	0.577563	XRaySD			16.5086	10.98	24.1	1232.25	499.8	2459.2	99.854	14	304.8	0.806511	0.27289	1.76798	-1.09766	-11.3	12
Cupressus sargentii	Gymnosperms	-7.52488	CCotW_SD			-7.52488	CCotW_SD			0.0004709	CCotW_SD				BIEN	0.564677	XRaySD			13.061	9.24	15.44	820.455	408.4	1240.2	24.8052	3	71.2	0.555148	0.26348	0.92792	-8.16753	-19.3	-3.83999
Cupressus torulosa	Gymnosperms		XFTdb_v2		XFTdb_v2		XFTdb_v2				XFTdb_v2				BIEN	0.559344	XRaySD			13.9238	5.14	21.905	1034.7	378.9	2149.05	108.338	9.8	262.1	0.767113	0.27246	1.26458	-8.2725	-27.105	5.95
Cyathodes straminea	Evergreen Angiosperms		XFTdb_v2		XFTdb_v2						XFTdb_v2				BIEN					7.85882	5.3	10.85	1529.33	765	2347.5	249.098	146.5	372	1.64726	0.7838	2.7572	-8.45686	-12.35	-2.74999
Dacrycarpus compactus	Gymnosperms		XFTdb_v2				XFTdb_v2				XFTdb_v2				BIEN	0.51	Chave_Zanne			14.7615	9.54	23.2	3014.44	2028.9	5413.8	509.974	243.8	1230.7	3.27931	1.49966	7.44454	0.715389	-6.36998	11.09
Dacrycarpus imbricatus	Gymnosperms		XFTdb_v2		XFTdb_v2		XFTdb_v2				XFTdb_v2				BIEN	0.577944	XFTv2			20.3825	13.1	26.5	2426.62	1322.1	3468.7	307.269	40.35	670.2	1.9255	0.871275	3.42191	8.42853	-2.1	18.8
Dacrycarpus vieillardii	Gymnosperms	-3.30632	CCotW_SD		XFTdb_v2	-3.30632	CCotW_SD			0.0004247	CCotW_SD				BIEN	0.500406	XRaySD			21.0316	17.77	22.54	1753.16	1277.9	2251.1	249.421	164	329.3	1.19369	0.83133	1.70215	8.40527	2.92002	12.31
Dacrydium araucarioides	Gymnosperms		XFTdb_v2				XFTdb_v2				XFTdb_v2				BIEN	0.639035	XRaySD			21.0522	18.14	22.9	1775	1331.3	2266.1	256.174	190.1	340.2	1.15751	0.76115	1.5012	9.27392	0.389996	14.27
Dacrydium balansae	Gymnosperms	-4.57238	CCotW_SD			-4.57238	CCotW_SD			0.0005558	CCotW_SD				BIEN	0.636482	XRaySD			21.04	18.56	22.84	1655.56	1335.8	2174.6	227.84	157.8	303.2	1.2316	0.78065	1.6929	9.91601	5.78002	14.02
Dacrydium guillauminii	Gymnosperms	-1.9317	CCotW_SD			-1.9317	CCotW_SD			0.0001261	CCotW_SD				BIEN	0.518955	XRaySD			19.475	14.64	21.685	1927.5	981.1	2514.8	256.5	55.2	371.7	1.02967	0.620875	1.26099	8.6	-0.190002	12.77
Dactylis glomerata	Evergreen Angiosperms	-3.48	NicoMSP			-3.48	NicoMSP	20.37	Lens2013		NicoMSP			25.7255	TRY					8.84586	3.2	14.5	811.469	514.35	1347.9	144.362	61	251	0.957591	0.38167	1.76262	-19.8081	-37.61	-3.49999
Dicorynia guianensis	Evergreen Angiosperms		XFTdb_v2	-3.46	Cardoso2022		XFTdb_v2				XFTdb_v2			11.0716	TRY	0.591158	Chave_Zanne			25.3644	23.48	26.68	2723.84	2192.8	3648.6	274.956	163	356.6	1.68472	1.35752	2.0465	18.2978	17.14	19.56
Diospyros brachiata	Evergreen Angiosperms		XFTdb_v2				XFTdb_v2				XFTdb_v2				BIEN
Diospyros eriantha	Evergreen Angiosperms		XFTdb_v2				XFTdb_v2			1.97	XFTdb_v2	13.5	Tallo_DB		BIEN	0.58	XFTv2			21.4068	16.8	24.79	2202.79	1318.7	3314.4	168.641	45.1	507.25	1.62954	0.93896	2.59718	1.17709	-6.595	10.06
Diospyros hermaphroditica	Evergreen Angiosperms		XFTdb_v2				XFTdb_v2				XFTdb_v2				BIEN
Diospyros lotus	Deciduous Angiosperms		XFTdb_v2				XFTdb_v2			3.76506	XFTdb_v2	17.5	Tallo_DB		BIEN	0.576925	XFTv2			12.9487	8.4	18.3	1137.1	534.2	1804	117.692	14	244.95	0.981141	0.36226	1.53358	-14.7837	-24.67	-3.23
Diospyros mindanaensis	Evergreen Angiosperms		XFTdb_v2				XFTdb_v2				XFTdb_v2				BIEN	0.65	Chave_Zanne			25.4867	21.98	27.11	2959.97	2048.2	3932.5	505.667	245.4	742.15	2.01543	1.33493	2.6044	19.0233	15.59	22.165
Diospyros morrisiana	Evergreen Angiosperms		XFTdb_v2				XFTdb_v2			3.29	XFTdb_v2				BIEN	0.48	XFTv2			19.3736	14.805	22.795	1867.04	1219.15	3132.4	170.322	50	468.75	1.431	0.95709	2.41011	-3.52231	-12.88	3.58501
Diospyros yunnanensis	Evergreen Angiosperms		XFTdb_v2				XFTdb_v2			1.08	XFTdb_v2				BIEN	0.6	XFTv2			17.9125	12.275	23.425	1184.31	815.5	1557.5	45.3125	13.5	70.5	0.927275	0.54075	1.23105	-4.73749	-21.375	4.475
Diselma archeri	Gymnosperms		XFTdb_v2		XFTdb_v2		XFTdb_v2				XFTdb_v2				BIEN	0.683223	XRaySD			7.63962	5.52	12.06	1802.94	999	2782	292.981	167.2	465.4	1.97013	0.94367	2.95723	-9.79245	-12.5	-4.42
Drimys brasiliensis	Evergreen Angiosperms		XFTdb_v2				XFTdb_v2				XFTdb_v2				BIEN	0.43	XFTv2			17.8585	14.3	22.18	1566.71	1056.2	2049.8	212.255	25.2	409.4	1.27682	0.74976	1.69736	-0.579135	-6.49999	9.875
Drimys granadensis	Evergreen Angiosperms		XFTdb_v2				XFTdb_v2	21.2	TRY		XFTdb_v2			3.81258	TRY	0.454669	TRY			15.5563	8.6	24.7	1867.17	884	3126.8	196.946	35	424.6	1.40449	0.708125	2.55757	3.98593	-5.57999	14.58
Drimys winteri	Evergreen Angiosperms		XFTdb_v2				XFTdb_v2				XFTdb_v2	0.223	TRY_DB	6.4	BIEN	0.415	Chave_Zanne			12.39	5	21.035	1436.31	388.7	2549.5	136.153	5	333.15	1.30474	0.248215	2.96788	-5.76439	-16.5	7.4
Duabanga grandiflora	Evergreen Angiosperms		XFTdb_v2				XFTdb_v2			3.24	XFTdb_v2				BIEN	0.45	XFTv2			22.0311	16.505	27	1865.29	825.7	3473	81.2705	10.05	335.85	1.19869	0.5807	2.1858	3.93935	-7.19001	17.975
Dypsis baronii	Evergreen Angiosperms		XFTdb_v2		XFTdb_v2						XFTdb_v2				BIEN					19.8618	15.26	23.6	1580.56	1102.9	2193.9	114.5	16.65	265.75	1.03359	0.61741	1.4873	6.75295	0.959996	13.035
Dypsis decaryi	Evergreen Angiosperms		XFTdb_v2		XFTdb_v2						XFTdb_v2				BIEN					20.2967	13.675	25.12	1110.27	337	2316.8	129.383	14.65	326.35	0.683907	0.156285	1.49924	4.91312	-20.9	21
Dypsis lutescens	Evergreen Angiosperms		XFTdb_v2		XFTdb_v2						XFTdb_v2				BIEN					23.3944	17.145	27.4	1660.08	686	2990.5	164.317	10	384.5	1.00646	0.38782	1.8171	9.8474	-3.70001	21.305
Elaeocarpus dubius	Evergreen Angiosperms		XFTdb_v2				XFTdb_v2			1.35	XFTdb_v2				BIEN	0.55	XFTv2			22.0107	17.825	25.225	1588.38	1158.25	2065.75	92.5714	39.25	140.25	1.17636	0.79945	1.48355	1.20894	-4.04998	8.825
Elaeocarpus hookerianus	Evergreen Angiosperms		XFTdb_v2				XFTdb_v2			0.325132	XFTdb_v2				BIEN	0.519	Chave_Zanne			10.221	6.985	13.63	2165.62	1007.1	4237.05	445.841	202.85	893	1.87396	0.89246	3.18114	-7.39767	-14.71	-1.20001
Elaeocarpus japonicus	Evergreen Angiosperms		XFTdb_v2				XFTdb_v2			1.4	XFTdb_v2				BIEN	0.45	XFTv2			17.8341	12.95	22.5	1932.49	1099	3134.5	186.354	47	450.25	1.5237	0.975275	2.66604	-5.35369	-15.84	7.88
Enterolobium cyclocarpum	Deciduous Angiosperms		XFTdb_v2				XFTdb_v2				XFTdb_v2			24.0515	TRY	0.39	Chave_Zanne			24.8838	20.495	27.7	1557.88	752.9	3055.7	89.9064	7	297.05	0.915332	0.410955	1.90532	10.5588	6.10352e-06	19.7
Eperua grandiflora	Evergreen Angiosperms		XFTdb_v2	-4.35	Cardoso2022		XFTdb_v2				XFTdb_v2	0.8	TRY_DB	8.19278	TRY	0.70404	Chave_Zanne			25.8118	24.07	27.1	2525.53	1732	3295.95	278.809	182.35	383.9	1.56934	1.15749	1.96484	18.2544	13.47	20.6
Eremophila deserti	Evergreen Angiosperms		XFTdb_v2		XFTdb_v2						XFTdb_v2				BIEN					18.4293	15.3	21.9	427.642	216	703.25	69.3319	33	120	0.200495	0.08337	0.375685	-2.27553	-5.1	2.60001
Eremophila sturtii	Evergreen Angiosperms		XFTdb_v2		XFTdb_v2						XFTdb_v2				BIEN					19.2332	17.1	21.8	299.336	189.8	441.2	55.1081	30	89	0.125036	0.06669	0.20421	-2.73473	-4.49999	-0.6
Erythrophleum africanum	Deciduous Angiosperms		XFTdb_v2				XFTdb_v2			9.08	XFTdb_v2	16.8	Tallo_DB	10.2	BIEN	0.852175	Chave_Zanne			24.3041	19.9	27.9	1092.54	565.55	1567.55	16.1164	0	67.45	0.580215	0.23127	1.04961	8.65514	-1.89999	15
Erythrophleum fordii	Evergreen Angiosperms		XFTdb_v2				XFTdb_v2			2.68	XFTdb_v2				BIEN	0.61	XFTv2
Erythrophleum ivorense	Evergreen Angiosperms		XFTdb_v2				XFTdb_v2	54.03	XFTv2		XFTdb_v2				BIEN	0.489	XFTv2			25.0381	22.79	26.7	2215.94	1463.7	3269.6	112.209	18.9	276.4	1.67773	0.91601	2.28051	15.595	9.29999	19.5
Erythrophleum suaveolens	Evergreen Angiosperms		XFTdb_v2				XFTdb_v2	45.77	XFTv2		XFTdb_v2				BIEN	0.585	XFTv2			25.2834	21.7	27.6	1410.23	968.9	2192.8	63.7449	1	240	0.840687	0.41206	1.49658	12.8239	7.39	17.51
Eucalyptus acmenoides	Evergreen Angiosperms		XFTdb_v2		XFTdb_v2						XFTdb_v2				BIEN	0.86961	Chave_Zanne			19.0485	15.3	23.2	1199.39	712.65	1814.4	131.876	42	207.05	0.692233	0.36447	1.04116	0.618229	-3.18501	6.58501
Eucalyptus capitellata	Evergreen Angiosperms		XFTdb_v2		XFTdb_v2						XFTdb_v2				BIEN	0.759921	Chave_Zanne			16.468	12.7	18.005	1161.2	765.45	1518.5	187.74	119	268.15	0.748103	0.486825	1.20867	-0.186994	-5.21501	5.93
Eucalyptus coccifera	Evergreen Angiosperms		XFTdb_v2		XFTdb_v2						XFTdb_v2				BIEN					8.68561	5.655	12.59	1305.15	646.1	2114.25	223.811	131.1	346.45	1.37941	0.593065	2.46129	-7.72706	-12.34	-0.759991
Eucalyptus coolabah	Evergreen Angiosperms		XFTdb_v2		XFTdb_v2		XFTdb_v2				XFTdb_v2				BIEN	0.958637	Chave_Zanne			21.7303	19.2	26.065	367.889	145	678.65	45.5297	11.35	98	0.150757	0.0463	0.30845	-0.854074	-3.70001	3.70002
Eucalyptus crebra	Evergreen Angiosperms		XFTdb_v2		XFTdb_v2		XFTdb_v2				XFTdb_v2	28	Tallo_DB		BIEN	0.938559	TRY			19.5086	15.2	23.75	871.412	588.5	1496	100.819	26	177	0.459456	0.248075	0.839845	-0.931113	-5.29998	6.9
Eucalyptus crenulata	Evergreen Angiosperms		XFTdb_v2				XFTdb_v2				XFTdb_v2				BIEN					13.2259	11.5	15.4	839.21	583	1487	143.988	92	228	0.6164	0.37	1.1429	-3.81481	-6.20001	-0.6
Eucalyptus diversicolor	Evergreen Angiosperms		XFTdb_v2				XFTdb_v2				XFTdb_v2	65	Tallo_DB		BIEN	0.746836	Chave_Zanne			15.5111	14.03	18.425	939.014	627.6	1245.55	79.875	34.1	173.5	0.631229	0.34406	0.99938	1.57084	-2.73499	6.74501
Eucalyptus globoidea	Evergreen Angiosperms		XFTdb_v2				XFTdb_v2				XFTdb_v2				BIEN	0.681799	Chave_Zanne			14.6201	10.85	18	1034.92	706	1473.5	174.832	125	228.5	0.685674	0.45972	0.94717	-2.41965	-7.92999	3.43
Eucalyptus globulus	Evergreen Angiosperms	-3.535	Cardoso2022	-4.15333	Cardoso2022		XFTdb_v2	35.335	XFTv2		Cardoso2022	37.1168	Laura_model	6.21914	BIEN	0.6275	XFTv2			14.1436	10.375	17.9	884.422	408.75	1464.5	110.507	6	216	0.702742	0.24755	1.42378	-3.62494	-11.095	5.795
Eucalyptus grandis	Evergreen Angiosperms		XFTdb_v2	-3.43	Cardoso2022		XFTdb_v2	31.89	XFTv2	1.7631	XFTdb_v2	62.8	Tallo_DB		BIEN	0.448109	XFTv2			18.6537	13.905	23.17	1323.64	395.45	2171.9	143.099	9	288.3	0.870284	0.20139	1.62994	1.98774	-4.49999	10.89
Eucalyptus haemastoma	Evergreen Angiosperms		XFTdb_v2		XFTdb_v2						XFTdb_v2				BIEN	0.71213	Chave_Zanne			16.5654	12.73	20.185	1190.99	815.5	1611.5	186.615	128.15	255.35	0.74572	0.5229	1.0644	0.175478	-4.74999	5.775
Eucalyptus piperita	Evergreen Angiosperms		XFTdb_v2		XFTdb_v2		XFTdb_v2				XFTdb_v2				BIEN	0.680622	TRY			15.4836	12.345	18	1094.2	743.8	1469.75	179.56	120.9	255.55	0.71549	0.49972	1.02998	-1.49043	-5.6	4.30001
Eucalyptus populnea	Evergreen Angiosperms		XFTdb_v2	-4.64	Cardoso2022		XFTdb_v2			1.25549	XFTdb_v2	22	Tallo_DB	4.56	BIEN	0.625617	XFTv2			19.0815	16.6	22	536.139	305	727.25	88.7806	50	125	0.251454	0.1253	0.37415	-3.19498	-5.29998	0.425002
Eucalyptus pulchella	Evergreen Angiosperms		XFTdb_v2		XFTdb_v2		XFTdb_v2				XFTdb_v2				BIEN					11.1836	8.4	14.795	885.711	592.05	1473.1	164.109	111.4	254.65	0.790109	0.47028	1.41514	-4.49846	-10.855	0.799994
Eucalyptus punctata	Evergreen Angiosperms		XFTdb_v2		XFTdb_v2						XFTdb_v2				BIEN	0.908355	Chave_Zanne			16.4258	12.9	19.3	1075.75	661	1613.75	152.597	99	229	0.674421	0.381965	1.0287	-1.74726	-5.39999	2.67502
Eucalyptus regnans	Evergreen Angiosperms		XFTdb_v2				XFTdb_v2				XFTdb_v2	91.9	Tallo_DB		BIEN	0.523072	Chave_Zanne			11.2085	8.235	14.295	1171.38	681.05	1801.65	192.907	128.7	269.3	0.984727	0.53975	1.609	-4.89317	-10.96	0.179999
Eucalyptus saligna	Evergreen Angiosperms	-4.86	Cardoso2022			-4.86	Cardoso2022				Cardoso2022	43.9	Tallo_DB		BIEN	0.736211	TRY			16.5674	12.9	20.255	1205.14	755	1754.3	160.27	78.45	240.1	0.779975	0.42852	1.20959	-1.05122	-5.145	5.4
Eucalyptus sclerophylla	Evergreen Angiosperms		XFTdb_v2				XFTdb_v2				XFTdb_v2				BIEN
Eucalyptus sideroxylon	Evergreen Angiosperms		XFTdb_v2	-4.42	Cardoso2022		XFTdb_v2			1.61783	XFTdb_v2				BIEN	0.513284	XFTv2			15.9098	13	18.7	702.076	413.8	1176	116.81	5	189.2	0.416683	0.202435	0.77402	-4.09743	-7.89999	1.11501
Eucalyptus sieberi	Evergreen Angiosperms		XFTdb_v2				XFTdb_v2				XFTdb_v2	40.8	Tallo_DB		BIEN	0.677876	Chave_Zanne			13.1126	9.935	16.8	1019.52	729	1522.4	187.031	141	238	0.718505	0.49021	1.07337	-3.74105	-8.56	2.26
Eucalyptus sparsifolia	Evergreen Angiosperms		XFTdb_v2		XFTdb_v2						XFTdb_v2				BIEN
Eucalyptus viminalis	Evergreen Angiosperms		XFTdb_v2	-3.45	Cardoso2022		XFTdb_v2	45.65	XFTv2	2.04613	XFTdb_v2	44	Tallo_DB		BIEN	0.536531	XFTv2			12.6974	9.2	15.5	891.946	555	1416.3	148.805	61	227	0.651529	0.35526	1.13676	-4.12926	-9.99999	3.50001
Eugenia ampullaria	Evergreen Angiosperms		XFTdb_v2				XFTdb_v2				XFTdb_v2				BIEN
Eugenia bankensis	Evergreen Angiosperms		XFTdb_v2				XFTdb_v2				XFTdb_v2				BIEN
Eugenia muelleri	Evergreen Angiosperms		XFTdb_v2				XFTdb_v2				XFTdb_v2				BIEN
Eugenia pubescens	Evergreen Angiosperms		XFTdb_v2		XFTdb_v2						XFTdb_v2				BIEN
Euonymus laxiflorus	Evergreen Angiosperms		XFTdb_v2				XFTdb_v2			0.62	XFTdb_v2				BIEN	0.7	XFTv2			19.1813	14.26	22.9	1659.73	999.6	2767.6	121.754	39.6	253.4	1.30537	0.82088	2.19566	-3.60877	-15.42	4.74001
Eurya chinensis	Evergreen Angiosperms		XFTdb_v2				XFTdb_v2			0.79	XFTdb_v2				BIEN	0.5	XFTv2			19.3129	11.2	23.9	2530.53	1487.75	3664	225.612	63.75	542.25	2.0796	1.1088	3.59729	-0.236745	-14.62	13.62
Eurya macartneyi	Evergreen Angiosperms		XFTdb_v2				XFTdb_v2			0.48	XFTdb_v2				BIEN	0.71	XFTv2			19.971	16.6	22.84	1619.87	1354.4	1974.4	129.634	56.8	188	1.24482	1.02708	1.4552	-4.35591	-15.24	3.06001
Evodia lepta	Evergreen Angiosperms		XFTdb_v2				XFTdb_v2			1.45	XFTdb_v2				BIEN	0.5	XFTv2
Fagus grandiflora	Deciduous Angiosperms		XFTdb_v2				XFTdb_v2				XFTdb_v2				BIEN
Fagus orientalis	Deciduous Angiosperms	-2.891	Declic_Max							0.00242973	Declic_Max	39	Tallo_DB		BIEN					9.25859	3.09	14.27	841.996	486.2	1377.4	137.22	50.3	278.7	0.856051	0.390105	1.60401	-21.2811	-31.6	-8.79998
Falcatifolium falciforme	Gymnosperms	-2.33203	CCotW_SD			-2.33203	CCotW_SD			0.0004357	CCotW_SD				BIEN	0.642729	XRaySD
Falcatifolium papuanum	Gymnosperms		XFTdb_v2		XFTdb_v2						XFTdb_v2				BIEN
Falcatifolium taxoides	Gymnosperms		XFTdb_v2				XFTdb_v2				XFTdb_v2				BIEN	0.610854	XRaySD			20.2621	18.12	22.28	1840.07	1397.4	2394.4	255.552	182.4	342.8	1.41226	0.919285	1.99163	9.20001	4.86	14.96
Festuca arundinacea	Evergreen Angiosperms	-3.9	NicoMSP			-3.9	NicoMSP				NicoMSP	0.5	TRY_DB	19.6341	TRY
Ficus concinna	Deciduous Angiosperms		XFTdb_v2				XFTdb_v2			3.95	XFTdb_v2				BIEN	0.34	Chave_Zanne			20.136	14.9	27.2	1451.03	843	2307	89.9938	24	174	1.05619	0.57715	1.50261	-0.842229	-15.3	17.2
Ficus fistulosa	Evergreen Angiosperms		XFTdb_v2				XFTdb_v2			2.22	XFTdb_v2	10	Tallo_DB		BIEN	0.39	XFTv2			23.1919	16.985	27.1	2417.38	1215.55	3620.8	278.806	36	634.3	1.70229	0.815705	2.71471	10.5	-2.79998	21.3
Ficus hispida	Evergreen Angiosperms		XFTdb_v2				XFTdb_v2			5.51	XFTdb_v2				BIEN	0.35	XFTv2			24.6007	18.54	27.7	1818.54	875.6	3373.6	108.26	5	468.6	1.09866	0.4067	2.0572	8.94412	-2.76998	20.2
Ficus nervosa	Evergreen Angiosperms		XFTdb_v2				XFTdb_v2			5.65	XFTdb_v2				BIEN	0.43	XFTv2			22.3584	16.385	27	2289.2	1100.95	3571.05	183.408	21.1	549.35	1.63442	0.71892	2.63356	6.48751	-5.93999	20.6
Ficus pisocarpa	Deciduous Angiosperms		XFTdb_v2					90.7	XFTv2	7.98	XFTdb_v2				BIEN	0.53	XFTv2
Ficus sagittata	Evergreen Angiosperms		XFTdb_v2				XFTdb_v2			1.45	XFTdb_v2				BIEN	0.39	XFTv2			24.3465	18.39	27	2347.7	1214.75	3973.05	304.771	37	656	1.58085	0.67123	2.66059	12.8438	0.0450043	23.155
Ficus variegata	Evergreen Angiosperms		XFTdb_v2				XFTdb_v2			8.01	XFTdb_v2				BIEN	0.38	XFTv2			24.2842	19.145	27.2	2425.76	1192.7	3814.2	294.577	39.45	668.2	1.62028	0.765975	2.58513	12.3084	-1.20001	21.71
Fissistigma maclurei	Evergreen Angiosperms		XFTdb_v2				XFTdb_v2			0.52	XFTdb_v2				BIEN	0.38	XFTv2			21.5571	17.545	25.495	1460.39	959.95	1778.85	78.6429	35.5	146.3	1.05328	0.813945	1.31699	0.992864	-7.36499	8.695
Fitzroya cupressoides	Gymnosperms		XFTdb_v2		XFTdb_v2		XFTdb_v2	10.1722	TRY		XFTdb_v2				BIEN	0.554246	XRaySD			8.99206	5.12	13.39	1724.86	776.2	2324.2	214.143	53.1	331.6	1.85248	0.619765	2.67114	-10.9969	-17.47	-1.69
Flindersia maculosa	Evergreen Angiosperms		XFTdb_v2		XFTdb_v2						XFTdb_v2				BIEN	0.82656	Chave_Zanne			20.0405	18.2	23.4	402.871	263	574.6	66.7713	32	98	0.17119	0.09782	0.26085	-2.42148	-4.20001	0.299994
Fokienia hodginsii	Gymnosperms		XFTdb_v2		XFTdb_v2						XFTdb_v2				BIEN	0.389172	Chave_Zanne			17.7631	12.9	22.15	1538.13	1005.5	2081.5	116.586	38	225	1.24795	0.8128	1.78765	-3.609	-13.1	5.00001
Frangula alnus	Deciduous Angiosperms	-2.92	NicoMSP			-2.92	NicoMSP	52.32	Lens2013		NicoMSP	5	TRY_DB	26.4714	TRY	0.49938	Chave_Zanne			7.65147	2.7	11.9	772.735	539	1170	141.997	84	241	0.964975	0.63945	1.45531	-24.7754	-39.4	-12.8
Fraxinus chinensis	Deciduous Angiosperms		XFTdb_v2				XFTdb_v2				XFTdb_v2				BIEN	0.55504	Chave_Zanne			11.5346	4.1	18.9	1203.12	541.85	1871.6	101.699	12	293.3	1.07013	0.377625	1.6971	-17.7634	-30.8	-1.14
Fraxinus oxycarpa	Deciduous Angiosperms		XFTdb_v2				XFTdb_v2				XFTdb_v2				BIEN
Freziera uncinata	Evergreen Angiosperms		XFTdb_v2		XFTdb_v2						XFTdb_v2				BIEN
Fridericia caudigera	Deciduous Angiosperms		XFTdb_v2				XFTdb_v2				XFTdb_v2				BIEN					22.5642	19.66	26.34	1357.89	708.4	1760.4	175.303	11.8	353.8	0.857813	0.41794	1.28158	2.47799	-3.29998	16.14
Fridericia chica	Deciduous Angiosperms		XFTdb_v2				XFTdb_v2				XFTdb_v2				BIEN					23.1241	17.9	27	1853.09	769	3329.1	191.162	13	467.5	1.21108	0.48248	2.17652	8.31691	-4.49999	19.425
Fridericia dispar	Deciduous Angiosperms		XFTdb_v2				XFTdb_v2				XFTdb_v2				BIEN					25.2949	22.74	27.5	1191.27	530.95	1982.5	38.9082	2	105.65	0.723758	0.30041	1.35241	15.796	10.38	20.31
Garcinia oblongifolia	Evergreen Angiosperms		XFTdb_v2				XFTdb_v2			1.34	XFTdb_v2	15	Tallo_DB		BIEN	0.59	XFTv2			22.1535	18.9	25.15	1654.5	1180	2189.5	97.7326	38	154.75	1.21113	0.824325	1.54107	1.43722	-5.62499	8.575
Garrya elliptica	Evergreen Angiosperms		XFTdb_v2				XFTdb_v2			1.58	XFTdb_v2			4.80043	BIEN	0.648011	XFTv2			11.8633	9	14.9	952.048	465	1910.5	68.0199	4	178.5	0.86132	0.2629	1.8189	-9.14705	-19.03	-0.239987
Garrya ovata	Evergreen Angiosperms		XFTdb_v2				XFTdb_v2			2.75	XFTdb_v2			3.2448	BIEN	0.744206	XFTv2			16.6291	12.52	20.76	558.218	265.4	908.6	36.2606	14	77.6	0.292076	0.13514	0.51904	-9.03999	-19.4	-1.97999
Garrya veatchii	Evergreen Angiosperms		XFTdb_v2				XFTdb_v2	28.4	TRY	1.47	XFTdb_v2			6.6375	BIEN	0.669	TRY			13.6934	9.275	17.375	504.015	279.75	763.5	15.6029	2	33.5	0.250868	0.13285	0.41925	-8.94558	-14.875	-3.025
Gastrolobium grandiflorum	Evergreen Angiosperms		XFTdb_v2		XFTdb_v2						XFTdb_v2				BIEN					23.3137	20.35	26.4	667.148	296	1566.5	32.7698	10	80	0.294447	0.10295	0.73999	1.64743	-2.44999	5.05001
Gaultheria hispida	Evergreen Angiosperms		XFTdb_v2		XFTdb_v2						XFTdb_v2				BIEN					9.20118	6.3	11.855	1577.22	754.25	2479.85	250.782	140.7	407.65	1.60202	0.674	2.59402	-6.99473	-11.5	-0.899988
Gleditsia sinensis	Deciduous Angiosperms		XFTdb_v2				XFTdb_v2				XFTdb_v2				BIEN	0.611848	TRY			15.1904	8.025	20.215	1124	440.55	1688.55	92.7273	11.85	202.9	0.95465	0.31098	1.45344	-10.8323	-24	1.60001
Gliricidia sepium	Deciduous Angiosperms		XFTdb_v2				XFTdb_v2				XFTdb_v2				BIEN	0.617413	Chave_Zanne			24.9087	20.2	27.8	1747.66	748.6	3470.5	121.839	5	384.7	1.01675	0.3834	2.00355	12.1449	2.10501	20.9
Glochidion eriocarpum	Evergreen Angiosperms		XFTdb_v2				XFTdb_v2			1.7	XFTdb_v2				BIEN	0.47	XFTv2			20.122	15.42	23.18	1504.77	988.2	2117.6	92.0289	38	140.4	1.14123	0.75496	1.5324	-1.59768	-9.19999	4.82001
Glochidion wrightii	Evergreen Angiosperms		XFTdb_v2				XFTdb_v2			8.88	XFTdb_v2				BIEN	0.59	XFTv2			21.1674	16.42	24.48	1529.88	1122.2	2092.2	96.7528	42	163	1.15517	0.799725	1.48586	0.291017	-6.51999	7.58001
Gnetum costatum	Gymnosperms		XFTdb_v2				XFTdb_v2			1.12	XFTdb_v2				BIEN					25.093	19.4	26.8	2743.86	1617.4	4243	442.982	155	818.4	1.7637	1.06135	2.69051	15.3186	7.78	21.48
Gnetum gnemon	Gymnosperms		XFTdb_v2				XFTdb_v2			1.1	XFTdb_v2			16.2006	BIEN	0.61	TRY			25.2806	20.39	27.2	2762.16	1577.65	4070.15	420.788	63.9	803.25	1.77107	0.92472	2.63193	16.7475	6.64001	23.3
Gossypium hirsutum	Deciduous Angiosperms		XFTdb_v2	-4.26	Cardoso2022		XFTdb_v2			0.93	XFTdb_v2	0.37	TRY_DB	11.4142	BIEN					23.6799	14.9	27.7	1225.17	332.35	2343	91.24	4	267	0.715461	0.15854	1.46796	7.46296	-18.23	21
Grevillea buxifolia	Evergreen Angiosperms		XFTdb_v2		XFTdb_v2						XFTdb_v2				BIEN					16.0548	13.415	17.6	1028.4	661.45	1375.2	158.567	105	227.85	0.657039	0.379265	0.894655	-1.42857	-4.66	3.96001
Grevillea glauca	Evergreen Angiosperms		XFTdb_v2		XFTdb_v2						XFTdb_v2				BIEN					24.2611	20.95	26.75	1264.93	599.5	2133	49.327	7	163.5	0.600129	0.2363	1.0999	6.35635	-0.779999	16.84
Grevillea mucronulata	Evergreen Angiosperms		XFTdb_v2		XFTdb_v2						XFTdb_v2				BIEN					15.4869	12.56	17.5	989.54	656.2	1350.2	157.109	105	221.6	0.646137	0.41767	0.90421	-2.46058	-5.54	3.12001
Grevillea parallela	Evergreen Angiosperms		XFTdb_v2		XFTdb_v2						XFTdb_v2				BIEN					24.9968	21.225	27.5	987.803	514	1792	26.5991	5	87.75	0.435451	0.198	0.8548	4.94295	-1.33998	12.54
Hakea dactyloides	Evergreen Angiosperms		XFTdb_v2				XFTdb_v2			1.244	XFTdb_v2			2.66086	BIEN					15.2089	11.695	18.9	1050.44	664.85	1512.15	169.383	109.95	235	0.681105	0.40546	0.94948	-2.31527	-6.29998	4.50501
Hakea gibbosa	Evergreen Angiosperms		XFTdb_v2		XFTdb_v2						XFTdb_v2				BIEN					16.2172	13.04	20.165	1090.81	488.75	1649.15	171.961	64.35	334.6	0.733619	0.32105	1.24226	0.601546	-4.70999	6.955
Hakea microcarpa	Evergreen Angiosperms		XFTdb_v2		XFTdb_v2						XFTdb_v2				BIEN					11.4688	6.9	15.6	1013.47	610	1591	178.393	117	256	0.766219	0.430495	1.49886	-6.6872	-12.5	-1.79998
Hakea teretifolia	Evergreen Angiosperms		XFTdb_v2		XFTdb_v2						XFTdb_v2				BIEN					14.2096	11.155	17.9	1005.01	661.55	1439.15	174.231	114.1	231.45	0.701285	0.4676	0.916445	-0.727754	-5.89999	5.60001
Halocarpus kirkii	Gymnosperms		XFTdb_v2		XFTdb_v2						XFTdb_v2				BIEN					14.5771	12.47	15.8	1651.89	1150.8	2387.4	317.229	213	469.4	1.44313	1.02492	2.1364	-1.2111	-6.82498	7.25001
Harpullia cupanioides	Evergreen Angiosperms		XFTdb_v2				XFTdb_v2			2.2	XFTdb_v2				BIEN	0.44	TRY			24.5707	18.08	27	2179.74	1096.05	3504.25	278.862	26	630.25	1.4112	0.64205	2.23701	13.2028	0.300012	22.74
Hedyosmum anisodorum	Evergreen Angiosperms		XFTdb_v2		XFTdb_v2						XFTdb_v2				BIEN
Hedyosmum lechleri	Evergreen Angiosperms		XFTdb_v2		XFTdb_v2						XFTdb_v2				BIEN
Helianthus annuus	Deciduous Angiosperms	-3.05	NicoMSP			-3.05	NicoMSP	38	Lens2013		NicoMSP			10.1157	TRY					11.0017	4.1	21	705.878	285.35	1208.65	112.704	12	231	0.678428	0.1456	1.23102	-21.338	-39.3	-2.49999
Helicia reticulata	Evergreen Angiosperms		XFTdb_v2				XFTdb_v2			0.9	XFTdb_v2				BIEN	0.68	XFTv2			19.8992	15.9	23	1563.15	1136	2000	114.267	48.5	172.5	1.21599	0.96745	1.5154	-2.63129	-7.64999	2.35001
Heritiera sumatrana	Evergreen Angiosperms		XFTdb_v2				XFTdb_v2				XFTdb_v2				BIEN	0.53	Chave_Zanne
Hesperocyparis macrocarpa	Gymnosperms		XFTdb_v2		XFTdb_v2						XFTdb_v2				BIEN
Hesperocyparis pygmaea	Gymnosperms		XFTdb_v2				XFTdb_v2	11.2	XFTv2	0.45	XFTdb_v2				BIEN
Hevea brasiliensis	Deciduous Angiosperms		XFTdb_v2				XFTdb_v2			3.6	XFTdb_v2	33.2	Tallo_DB		BIEN	0.466625	Chave_Zanne			24.8857	19.6	27.4	2198.23	1177.4	3514.8	205.857	21	556	1.48309	0.7697	2.45033	12.7098	0.359998	21.185
Hibiscus tiliaceus	Evergreen Angiosperms		XFTdb_v2				XFTdb_v2	121.43	XFTv2	0.89	XFTdb_v2				BIEN	0.49	XFTv2
Holodiscus dumosus	Deciduous Angiosperms		XFTdb_v2				XFTdb_v2	23	TRY	10.91	XFTdb_v2				BIEN					6.48493	0.885	13.6	466.347	252.85	712.65	67.4543	31	121.15	0.295714	0.13854	0.518215	-30.6536	-39.415	-13.7
Homalium cochinchinense	Evergreen Angiosperms		XFTdb_v2				XFTdb_v2			2.29	XFTdb_v2				BIEN	0.68	XFTv2
Howea forsteriana	Evergreen Angiosperms		XFTdb_v2	-4.08	Cardoso2022						XFTdb_v2				BIEN					17.5178	10.72	23.74	1127.33	361.2	1706	163.467	4.4	301.4	0.763066	0.1845	1.62636	0.723408	-26.42	11.88
Hymenaea martiana	Evergreen Angiosperms		XFTdb_v2				XFTdb_v2			2.94	XFTdb_v2				BIEN	0.56	XFTv2			24.0189	21.14	26.4	1188.51	511.4	1853.2	52.3293	2	189.6	0.742846	0.29198	1.35006	10.3675	1.44	16.56
Hymenaea stigonocarpa	Evergreen Angiosperms		XFTdb_v2				XFTdb_v2			3.59	XFTdb_v2				BIEN	0.72	XFTv2			23.4515	19.845	26.5	1334.39	766.05	1841.4	49.7208	4	125.1	0.854786	0.46888	1.17192	8.09736	0.9	15.7
Ilex chapaensis	Evergreen Angiosperms		XFTdb_v2				XFTdb_v2			1.76	XFTdb_v2				BIEN	0.61	XFTv2			21.0167	16.3	23.3	1614.38	1121.25	2111.5	102.712	44.75	139.75	1.22164	0.9098	1.52038	-0.783326	-7.37499	6.00001
Ilex chinensis	Evergreen Angiosperms		XFTdb_v2				XFTdb_v2			0.29	XFTdb_v2				BIEN	0.631442	Chave_Zanne			16.4898	12.955	20.2	1527.92	901.65	2389.65	147.199	36	251.45	1.23738	0.80897	1.87092	-9.02891	-18.64	-2.02
Ilex cochinchinensis	Evergreen Angiosperms		XFTdb_v2				XFTdb_v2			0.79	XFTdb_v2				BIEN	0.56	XFTv2			22.4037	18.07	25.51	1909.81	1164.7	3174.2	129.222	36.8	362.4	1.36203	0.73954	2.46379	3.75927	-4.63	10.81
Ilex triflora	Evergreen Angiosperms		XFTdb_v2				XFTdb_v2			0.24	XFTdb_v2				BIEN	0.53	XFTv2			19.569	14.4	24.555	1778.63	1068.15	3064.1	170.566	43.45	480.1	1.38855	0.931415	2.42716	-1.54028	-14.6	16.29
Illicium anisatum	Evergreen Angiosperms		XFTdb_v2				XFTdb_v2				XFTdb_v2	0.11	TRY_DB	8.62165	BIEN					14.2324	10.525	18.95	1990.88	1234.5	3126.75	230.003	123.5	414	1.68425	1.00699	2.81011	-8.38311	-16.25	1.2
Illicium floridanum	Evergreen Angiosperms		XFTdb_v2				XFTdb_v2				XFTdb_v2				BIEN					18.1046	14.67	20.96	1445.51	979.1	1679	234.926	43	327	0.989102	0.7033	1.2601	-13.6581	-22	-1.23999
Ipomoea wolcottiana	Deciduous Angiosperms		XFTdb_v2				XFTdb_v2				XFTdb_v2	10.9	Tallo_DB		BIEN	0.435	Chave_Zanne			22.6054	15.7	26.645	1027.75	536.65	1793.25	26.4911	7.55	81.8	0.588358	0.30674	1.0475	5.12213	-4.22	13.56
Isoberlinia angolensis	Deciduous Angiosperms		XFTdb_v2				XFTdb_v2			24.19	XFTdb_v2				BIEN	0.68019	TRY			21.4135	18.165	25.71	1112.65	822.7	1366.35	8.28378	0	27.05	0.62845	0.451495	0.86865	6.14055	1.03001	13.055
Isonandra lanceolata	Evergreen Angiosperms		XFTdb_v2				XFTdb_v2				XFTdb_v2				BIEN	0.93	Chave_Zanne
Itea chinensis	Evergreen Angiosperms		XFTdb_v2				XFTdb_v2			0.45	XFTdb_v2				BIEN					18.4301	14.5	22.36	1612.05	1072.6	2316.4	138.943	43.4	190.6	1.26715	0.93375	1.58732	-7.11266	-18.86	3.02
Ixora chinensis	Evergreen Angiosperms		XFTdb_v2				XFTdb_v2			0.39	XFTdb_v2				BIEN	0.78	XFTv2			23.3853	17.94	27.4	1849.24	931.35	3297.95	157.615	11	479	1.26191	0.51264	1.99052	7.84163	-6.79998	21
Juglans ailantifolia	Deciduous Angiosperms		XFTdb_v2				XFTdb_v2	34.85	XFTv2		XFTdb_v2				BIEN					10.5249	4.35	15.4	1491.18	677	2267	220.036	103.5	394	1.39377	0.82961	2.02379	-15.2427	-31.105	-2.36499
Juglans hindsii	Deciduous Angiosperms		XFTdb_v2				XFTdb_v2	34.23	XFTv2		XFTdb_v2			43.186	BIEN	0.51	TRY			14.6964	10.5	17.2	630.564	298.6	1109.65	12.9318	3	39	0.36346	0.15835	0.7264	-8.89318	-23.3	-2.6
Juglans mandshurica	Deciduous Angiosperms		XFTdb_v2		XFTdb_v2		XFTdb_v2				XFTdb_v2				BIEN	0.446873	Chave_Zanne			9.00515	1.4	17.65	1001.56	504.5	1800.5	88.8601	12	219	0.948434	0.375465	1.52259	-23.9819	-41.7	-5.1
Julbernardia paniculata	Deciduous Angiosperms		XFTdb_v2				XFTdb_v2			15.58	XFTdb_v2	18.6	Tallo_DB		BIEN					20.7144	18.255	24.345	1030.28	780.65	1364	7.48485	0	31.8	0.572834	0.36463	0.81882	3.32425	-1.645	10.245
Juniperus arizonica	Gymnosperms		XFTdb_v2				XFTdb_v2			0.22	XFTdb_v2				BIEN	0.623	XFTv2			16.0352	13.19	19	409.333	236.55	574.1	31.7037	17.65	48.35	0.176069	0.10478	0.26826	-16.7315	-23.64	-8.13498
Juniperus barbadensis	Gymnosperms		XFTdb_v2				XFTdb_v2			0.39	XFTdb_v2				BIEN	0.582	XFTv2			23.2629	15.67	25.65	1453.91	595.5	2468.8	160.114	29.2	342.6	0.785741	0.33302	1.38176	8.9943	-6.07998	20.63
Juniperus drupacea	Gymnosperms	-11.8142	Declic_Max							0.00028564	Declic_Max				BIEN					12.0184	8.48	15.96	792.053	478.05	1174.5	46.2895	3.55	165.2	0.539132	0.29332	0.931115	-13.2795	-22.04	-3.41
Juniperus flaccida	Gymnosperms		XFTdb_v2				XFTdb_v2			0.5	XFTdb_v2				BIEN	0.608	XFTv2			17.7607	13.5	22.1	787.18	333.9	1333.75	36.5457	15	74	0.412268	0.155615	0.74906	-4.57565	-13.6	4.405
Juniperus lucayana	Gymnosperms		XFTdb_v2				XFTdb_v2			0.71	XFTdb_v2				BIEN	0.625	XFTv2
Juniperus maritima	Gymnosperms		XFTdb_v2				XFTdb_v2				XFTdb_v2				BIEN
Juniperus monticola	Gymnosperms	-10.3666	CCotW_SD			-10.3666	CCotW_SD			0.0003361	CCotW_SD				BIEN					14.2536	7.935	22.76	974.917	446.5	1674.05	49.1905	17.15	113.9	0.5948	0.233565	0.985675	-5.99047	-11.725	3.97
Juniperus polycarpos var. seravschanica	Gymnosperms	-8.7342	Declic_Max							0.000226288	Declic_Max				BIEN
Juniperus pseudosabina	Gymnosperms	-6.27691	Declic_Max							0.000361776	Declic_Max				BIEN					-2.32331	-9.145	9.045	438.324	127.75	900.45	32.2246	7	68.9	0.587856	0.1119	1.19511	-42.4612	-52.9	-23.21
Kandelia obovata	Evergreen Angiosperms		XFTdb_v2				XFTdb_v2	71.38	XFTv2	0.83	XFTdb_v2				BIEN	0.7	XFTv2			21.9247	17.82	23.88	1930.02	1216.4	2855.6	186.424	40.6	484.2	1.43216	0.814895	2.38678	5.20001	-2.30498	11.2
Keteleeria evelyniana	Gymnosperms		XFTdb_v2		XFTdb_v2						XFTdb_v2				BIEN	0.435228	Chave_Zanne			16.8011	12.66	22.74	1236.76	880.4	2398.4	49.957	15.6	92.6	0.892947	0.58246	1.4093	-6.79677	-20.72	5.44
Keteleeria fortunei	Gymnosperms	-3.98564	CCotW_SD			-3.98564	CCotW_SD			0.000813	CCotW_SD				BIEN	0.585397	XRaySD			19.1101	14.64	22.81	1536.58	1163	2004.4	131.165	56	232	1.18844	0.844575	1.4748	-4.08987	-15.92	2.06001
Kielmeyera coriacea	Deciduous Angiosperms		XFTdb_v2				XFTdb_v2				XFTdb_v2	2.3	TRY_DB	5.649	BIEN	0.538333	TRY			22.9035	19	26	1432.23	940.6	1868.3	48.8105	5	126.1	0.938886	0.58184	1.28266	6.80807	-1.09999	14.01
Lagerstroemia tomentosa	Deciduous Angiosperms	-3.08	Cardoso2022				XFTdb_v2	104	XFTv2	6.96	Cardoso2022				BIEN	0.635	XFTv2			24.1607	20.45	27.125	1554.18	806	2687.25	51.9286	15.25	115.75	0.948089	0.52265	1.66065	6.57018	-0.839984	18.52
Lambertia formosa	Evergreen Angiosperms		XFTdb_v2		XFTdb_v2						XFTdb_v2				BIEN					16.0275	12.79	19	1160.21	803.5	1569.45	179.62	122.85	239.1	0.726526	0.51582	0.95719	-0.833327	-4.99999	5.20002
Larix kaempferi	Gymnosperms		XFTdb_v2		XFTdb_v2		XFTdb_v2				XFTdb_v2	24.1	Tallo_DB		BIEN	0.557247	XRaySD			8.76929	5.9	11.6	1001.44	614	1796.5	164.979	83	265	1.25189	0.764485	2.41967	-19.3809	-26.9	-10.1
Lasianthus chinensis	Evergreen Angiosperms		XFTdb_v2				XFTdb_v2				XFTdb_v2				BIEN	0.65	XFTv2			21.6806	17.14	25.42	1891.92	1128.2	3290.4	144.907	33.6	448.4	1.3754	0.82572	2.4765	0.986053	-11.88	10.74
Lasiococca comberi	Evergreen Angiosperms	-7.48	Cardoso2022				XFTdb_v2	62.6	XFTv2	2.385	Cardoso2022				BIEN	0.68	XFTv2
Lepidothamnus intermedius	Gymnosperms		XFTdb_v2				XFTdb_v2			0.128801	XFTdb_v2				BIEN	0.7	TRY			10.1058	6.75	13.3	2742.89	1264.5	4616	566.082	271.5	958.5	2.37922	1.14412	3.51196	-6.41676	-12.26	0.080011
Leptecophylla divaricata	Evergreen Angiosperms		XFTdb_v2				XFTdb_v2				XFTdb_v2				BIEN					10.5159	7.28	12.5	916.957	619.6	1481.8	172.348	130	233.6	0.840121	0.5122	1.45951	-4.24492	-9.50001	1.04001
Leptospermum trinervium	Evergreen Angiosperms		XFTdb_v2		XFTdb_v2						XFTdb_v2				BIEN					16.1481	12	21.2	1113.22	715.6	1649.4	170.845	111	233	0.700416	0.420255	0.966605	-1.3513	-6.12	5.62001
Leucadendron salignum	Evergreen Angiosperms		XFTdb_v2				XFTdb_v2	22.9	TRY	0.917	XFTdb_v2				BIEN	0.52785	XFTv2			15.7755	12.9	17.9	552.893	258.5	942.25	84.1748	22	183	0.286727	0.119505	0.487455	-0.713449	-6.26999	5.60001
Libocedrus chevalieri	Gymnosperms	-7.66848	CCotW_SD			-7.66848	CCotW_SD			0.0002002	CCotW_SD				BIEN
Libocedrus yateensis	Gymnosperms	-5.39658	CCotW_SD			-5.39658	CCotW_SD			0.0002686	CCotW_SD				BIEN	0.772983	XRaySD
Licaria subsessilis	Evergreen Angiosperms		XFTdb_v2		XFTdb_v2						XFTdb_v2				BIEN
Ligustrum lucidum	Evergreen Angiosperms		XFTdb_v2				XFTdb_v2			1.39	XFTdb_v2	17.2	Tallo_DB		BIEN	0.57942	Chave_Zanne			15.7607	11.2	20.3	996.352	431	1644	138.94	13	278	0.72531	0.2399	1.3054	-9.55716	-20.7	1.29999
Lindera chunii	Evergreen Angiosperms		XFTdb_v2				XFTdb_v2			2	XFTdb_v2				BIEN	0.55	XFTv2			20.6296	15.145	23	1704.37	1186.3	2435.95	113.593	41.6	172.7	1.30401	0.926575	1.75137	-0.959255	-7.87499	5.67001
Lindera kwangtungensis	Evergreen Angiosperms		XFTdb_v2				XFTdb_v2			3.39	XFTdb_v2	15	Tallo_DB		BIEN	0.42	XFTv2			19.9684	15.86	25.06	1463.93	1083.8	1767.4	97.5263	35.8	172.2	1.14638	0.835	1.4307	-2.04385	-9.91999	6.66002
Litsea cubeba	Evergreen Angiosperms		XFTdb_v2				XFTdb_v2			4.01	XFTdb_v2				BIEN	0.42	XFTv2			18.637	11.78	24.7	1707.97	901.8	2943.4	141.672	22	373	1.35674	0.6613	2.4861	-3.21428	-17.5	14.005
Lomatia polymorpha	Evergreen Angiosperms		XFTdb_v2		XFTdb_v2						XFTdb_v2				BIEN					9.46303	6.37	11.61	1693.02	874.4	2544.9	279.613	152.8	417.5	1.71209	0.77582	2.47518	-7.12113	-11.87	-0.1
Lomatia tinctoria	Evergreen Angiosperms	-4.97	NicoMSP		XFTdb_v2	-4.97	NicoMSP				NicoMSP				BIEN	0.679674	TRY			10.5304	6.495	13	1088.86	631.25	1990.45	181.079	121	296.35	1.00372	0.525015	2.04376	-4.40245	-10.58	1.78
Lonchocarpus constrictus	Deciduous Angiosperms		XFTdb_v2				XFTdb_v2				XFTdb_v2				BIEN	0.93	Chave_Zanne			25.8234	20.37	28.07	966.128	513.2	1685.4	16.617	5	26.4	0.58585	0.382925	0.979155	10.6745	1.33	16.9
Lophopetalum subobovatum	Evergreen Angiosperms		XFTdb_v2				XFTdb_v2				XFTdb_v2				BIEN	0.54	Chave_Zanne
Lophostemon suaveolens	Evergreen Angiosperms		XFTdb_v2		XFTdb_v2						XFTdb_v2	18	Tallo_DB		BIEN	0.684814	Chave_Zanne			21.3341	17.8	26.5	1254.39	664	2052.25	112.718	10.35	207.65	0.663193	0.30212	1.10113	3.16542	-2.80998	16.11
Lycium chilense	Deciduous Angiosperms		XFTdb_v2				XFTdb_v2	9.6	Lens2013	0.3	XFTdb_v2				BIEN	0.57	TRY			13.5572	7.9	18.56	361.498	136.5	765.2	34.8269	2	83.6	0.222103	0.08305	0.507675	-10.0687	-20.185	1.27
Macaranga sampsonii	Evergreen Angiosperms		XFTdb_v2				XFTdb_v2			3.28	XFTdb_v2	9	Tallo_DB		BIEN	0.49	XFTv2			21.7127	17.43	24.69	1672.11	1242.9	2330.3	102.651	42.5	136.3	1.20483	0.829955	1.55432	0.355562	-5.27998	6.15002
Machilus breviflora	Evergreen Angiosperms		XFTdb_v2				XFTdb_v2			1.97	XFTdb_v2				BIEN	0.61	XFTv2			20.9527	16.07	23.03	1619.53	1093.5	2040	99.0545	44.6	139.3	1.26241	0.9507	1.51404	-0.861812	-5.98999	4.41
Machilus kwangtungensis	Evergreen Angiosperms		XFTdb_v2				XFTdb_v2			4.86	XFTdb_v2				BIEN	0.47	XFTv2			20.0625	16.115	23	1582.12	1232.15	1970.85	119.172	72.45	171.55	1.23291	1.04895	1.45156	-3.10468	-8.955	2.10001
Machilus velutina	Evergreen Angiosperms		XFTdb_v2				XFTdb_v2			1.47	XFTdb_v2				BIEN	0.64	XFTv2			19.705	15.88	23.21	1634.65	1227.8	2195.3	126.402	48.8	178.1	1.2466	0.95604	1.51976	-4.32569	-15.91	5.14001
Mallotus paniculatus	Evergreen Angiosperms		XFTdb_v2				XFTdb_v2			8.95	XFTdb_v2	17	Tallo_DB		BIEN	0.44	XFTv2			22.8969	16.87	27	2325.74	1161.65	3563.4	254.18	33	606.15	1.61922	0.68393	2.63056	8.31759	-4.82999	21
Mallotus repandus	Evergreen Angiosperms		XFTdb_v2				XFTdb_v2			2.12	XFTdb_v2				BIEN	0.34	XFTv2			20.165	13.8	26.7	1656.3	855.5	2881	128.988	22	347.5	1.20643	0.67472	1.87245	-0.703263	-16.4	18.64
Mallotus wrayi	Deciduous Angiosperms		XFTdb_v2				XFTdb_v2				XFTdb_v2				BIEN
Malus domestica	Deciduous Angiosperms		XFTdb_v2				XFTdb_v2	19.618	XFTv2	0.554001	XFTdb_v2				BIEN					8.30347	4.3	13.4	772.088	518	1220	138.277	77	241	0.927984	0.47154	1.5341	-22.1589	-38.2	-5.70001
Manilkara bidentata	Evergreen Angiosperms		XFTdb_v2	-4.53	Cardoso2022		XFTdb_v2				XFTdb_v2			7.58672	TRY	0.872958	Chave_Zanne			25.6413	21.51	27.4	2428.02	1242.5	3432.7	286.739	50.1	643.4	1.64059	0.84138	2.52913	16.4477	8.52501	20.6
Marquesia macroura	Deciduous Angiosperms		XFTdb_v2				XFTdb_v2			21.07	XFTdb_v2				BIEN	0.75768	TRY
Marsdenia sinensis	Evergreen Angiosperms		XFTdb_v2				XFTdb_v2			10.57	XFTdb_v2				BIEN					14.6208	7.6	19.885	1045.68	638.25	1568.25	58.4583	10.3	171	0.869425	0.50699	1.25972	-13.0757	-24.285	-1.73
Melaleuca pallida	Evergreen Angiosperms		XFTdb_v2		XFTdb_v2						XFTdb_v2				BIEN					12.0079	8	17.125	1027.41	639.5	1595	176.033	115.25	237.75	0.79518	0.44834	1.34003	-5.26378	-10.8	1.20002
Melaleuca pustulata	Evergreen Angiosperms		XFTdb_v2				XFTdb_v2				XFTdb_v2				BIEN					12.0579	10.97	13.13	707.421	557.6	868.6	141.474	104	167.1	0.551694	0.423675	0.673365	-2.43	-5.19	1.4
Melastoma affine	Evergreen Angiosperms		XFTdb_v2				XFTdb_v2			3.65	XFTdb_v2				BIEN	0.46	XFTv2
Meliosma rigida	Evergreen Angiosperms		XFTdb_v2				XFTdb_v2			1.34	XFTdb_v2				BIEN	0.43	XFTv2			17.9385	14.2	22.275	1988.97	1211.75	3281.25	206.448	67.75	477.5	1.51734	0.98328	2.50414	-5.15328	-13.16	5.46002
Memecylon ligustrifolium	Evergreen Angiosperms		XFTdb_v2				XFTdb_v2			0.56	XFTdb_v2				BIEN	0.86	XFTv2
Michelia hypolampra	Evergreen Angiosperms		XFTdb_v2				XFTdb_v2			1.69	XFTdb_v2				BIEN
Michelia maudiae	Evergreen Angiosperms		XFTdb_v2				XFTdb_v2			1.45	XFTdb_v2				BIEN	0.49	XFTv2
Miconia adinantha	Evergreen Angiosperms		XFTdb_v2		XFTdb_v2						XFTdb_v2				BIEN
Miconia aprica	Evergreen Angiosperms		XFTdb_v2		XFTdb_v2						XFTdb_v2				BIEN
Miconia barbeyana	Evergreen Angiosperms		XFTdb_v2		XFTdb_v2						XFTdb_v2				BIEN
Miconia cuspidata	Evergreen Angiosperms		XFTdb_v2				XFTdb_v2			5.37	XFTdb_v2				BIEN	0.74	TRY			24.4673	20.76	27.1	1903.7	1022.3	2947.2	115.824	16	379.6	1.32445	0.63308	2.07576	12.1635	3.69002	20.1
Miconia pohliana	Evergreen Angiosperms		XFTdb_v2				XFTdb_v2			4.73	XFTdb_v2				BIEN	0.53	XFTv2
Micrantheum hexandrum	Evergreen Angiosperms		XFTdb_v2				XFTdb_v2				XFTdb_v2				BIEN					12.8518	8.89	17.61	1007.24	627.9	1420.8	172.492	120.7	231.6	0.717487	0.45448	1.17966	-4.42949	-10.11	0.715018
Microcachrys tetragona	Gymnosperms	-5.27882	CCotW_SD			-5.27882	CCotW_SD			8.46e-05	CCotW_SD				BIEN	0.717115	XRaySD			7.80208	5.135	11.295	1726.35	700.75	2642.65	279.75	124.7	443.6	1.93188	0.554855	2.95392	-9.41041	-12.365	-4.10499
Micromyrtus sessilis	Evergreen Angiosperms		XFTdb_v2		XFTdb_v2						XFTdb_v2				BIEN					16.8503	13.06	19.87	703.82	391.6	1117.7	125.952	87.3	183.7	0.393969	0.17637	0.71769	-4.5952	-6.57	-2.73
Millettia cubittii	Deciduous Angiosperms		XFTdb_v2				XFTdb_v2	92.3	XFTv2	5.89	XFTdb_v2				BIEN	0.525	XFTv2
Millettia pachycarpa	Deciduous Angiosperms		XFTdb_v2				XFTdb_v2			7.32	XFTdb_v2				BIEN	0.5	XFTv2			19.647	14.89	24.32	1768.06	985.05	3127.5	128.122	26.45	403.35	1.36065	0.62027	2.4039	-2.06912	-11.01	5.755
Mimosa arenosa	Deciduous Angiosperms		XFTdb_v2				XFTdb_v2				XFTdb_v2	9.5	Tallo_DB		BIEN	1.01	Chave_Zanne			24.029	20.5	28	874.88	476.8	1522	52.9784	4.8	148.4	0.543174	0.27155	0.98661	13.1191	6.885	18.53
Morisonia americana	Evergreen Angiosperms		XFTdb_v2				XFTdb_v2			0.14	XFTdb_v2				BIEN	0.88	Chave_Zanne			24.9468	20.06	27.84	1242.71	630	2519.4	70.2704	6	237.8	0.728836	0.36129	1.55369	12.1626	2.79999	21.16
Morus alba	Deciduous Angiosperms		XFTdb_v2				XFTdb_v2			0.53	XFTdb_v2				BIEN	0.601344	Chave_Zanne			12.8564	6.9	21	917.525	388	1583.75	128.386	14	258	0.732634	0.22287	1.27856	-18.8825	-35.2	2.00001
Mulinum spinosum	Deciduous Angiosperms		XFTdb_v2				XFTdb_v2	15.7	XFTv2	0.52	XFTdb_v2				BIEN	0.36	TRY
Myrceugenia cucullata	Evergreen Angiosperms		XFTdb_v2				XFTdb_v2				XFTdb_v2				BIEN	0.465	XFTv2			17.3684	15.085	21.215	1659.26	1361.3	2026.8	294.263	87.5	470.65	1.41419	1.09489	1.78976	-2.42105	-5.395	3.31
Myrceugenia ovalifolia	Evergreen Angiosperms		XFTdb_v2				XFTdb_v2				XFTdb_v2				BIEN	0.555	XFTv2			16.6459	13.14	20.92	1720.65	1479.4	2057.6	246.73	113.2	361.4	1.53761	1.17722	1.81166	-1.82432	-6.54	3.94001
Myrceugenia regnelliana	Evergreen Angiosperms		XFTdb_v2				XFTdb_v2				XFTdb_v2				BIEN	0.59	XFTv2
Myrsine ferruginea	Evergreen Angiosperms		XFTdb_v2				XFTdb_v2			3.25	XFTdb_v2				BIEN	0.62	XFTv2
Myrsine guianensis	Evergreen Angiosperms		XFTdb_v2				XFTdb_v2	40.6667	TRY	2	XFTdb_v2				BIEN	0.52	TRY			21.2704	11.89	26.61	1622.44	816.5	2966.2	169.014	23	368.3	1.13109	0.54714	1.89111	8.5905	-2.065	18.665
Myrsine pellucida	Evergreen Angiosperms		XFTdb_v2		XFTdb_v2						XFTdb_v2				BIEN					18.1656	9.98	25.3	1574.24	646.2	2891	173.07	27.4	385.6	1.12109	0.46814	1.87086	5.30001	-7.22	14.42
Nageia fleuryi	Gymnosperms		XFTdb_v2		XFTdb_v2		XFTdb_v2				XFTdb_v2				BIEN	0.650707	XRaySD			21.7481	18.82	24.31	1719.22	1338.3	2243.9	96.037	47.3	150.5	1.29487	0.91345	1.49306	1.55556	-3.07	6.27001
Neocallitropsis pancheri	Gymnosperms		XFTdb_v2				XFTdb_v2	13.16	XFTv2	0.74	XFTdb_v2				BIEN	0.74	XFTv2			20.9154	18.04	22.66	1777.23	1231.4	2310.6	261.846	179.8	337.8	1.16223	0.73514	1.50746	8.67858	-2.99	15.245
Neolitsea cambodiana	Evergreen Angiosperms		XFTdb_v2				XFTdb_v2			1.8	XFTdb_v2				BIEN	0.59	XFTv2			20.2116	16.875	24.215	1598.15	1290.55	1977.3	123.589	44.3	177.45	1.20633	0.87311	1.51662	-3.30178	-10.35	5.87001
Nephelium chryseum	Evergreen Angiosperms		XFTdb_v2				XFTdb_v2			2.73	XFTdb_v2				BIEN	0.54	XFTv2
Nephelium lappaceum	Evergreen Angiosperms		XFTdb_v2				XFTdb_v2				XFTdb_v2				BIEN	0.737337	Chave_Zanne			24.9922	19.29	27.3	2470.3	1263.8	3830.25	325.971	43.3	673.7	1.59354	0.738735	2.47082	14.8467	1.63501	21.7
Nothofagus alpina	Deciduous Angiosperms		XFTdb_v2				XFTdb_v2	15.5	XFTv2	7.1	XFTdb_v2				BIEN	0.52	XFTv2			9.37041	6.95	12.675	1263.8	640.75	2168.25	159.505	50	273.5	1.38618	0.68605	2.30158	-13.3591	-19.715	-5.48499
Olearia hookeri	Evergreen Angiosperms		XFTdb_v2		XFTdb_v2						XFTdb_v2				BIEN
Olearia ilicifolia	Evergreen Angiosperms		XFTdb_v2				XFTdb_v2			0.0369	XFTdb_v2				BIEN	0.928	Chave_Zanne			8.68174	5.4	12	2556.85	1008.7	4507.35	542.743	204.15	946.25	2.25973	1.00813	3.67299	-8.8974	-15.55	-1.44999
Olearia pinifolia	Evergreen Angiosperms		XFTdb_v2		XFTdb_v2						XFTdb_v2				BIEN					7.62955	5.43	11.8	1681.18	812.15	2622.85	272.818	147.9	433.75	1.85039	0.783885	2.96482	-8.50226	-11.825	-3.645
Orites diversifolius	Evergreen Angiosperms		XFTdb_v2		XFTdb_v2						XFTdb_v2				BIEN					9.21184	6.5	11.625	1660.66	900.5	2515.75	278.461	177	410.25	1.78627	1.00288	2.61526	-8.37894	-12.35	-2.075
Ormosia glaberrima	Evergreen Angiosperms		XFTdb_v2				XFTdb_v2			0.6	XFTdb_v2				BIEN	0.43	XFTv2
Ormosia pinnata	Evergreen Angiosperms		XFTdb_v2				XFTdb_v2			5.92	XFTdb_v2				BIEN	0.49	XFTv2
Ormosia semicastrata	Evergreen Angiosperms		XFTdb_v2				XFTdb_v2			2.14	XFTdb_v2				BIEN	0.58	XFTv2			20.056	15.39	25.03	1590.14	1126.8	2050.45	115.42	35.6	162.65	1.20581	0.78704	1.53092	-2.59399	-10.265	6.06501
Ostrya japonica	Deciduous Angiosperms		XFTdb_v2				XFTdb_v2			4.94e-05	XFTdb_v2			15.3846	BIEN	0.665108	TRY			10.2398	5.1	15	1430.6	597	2174	168.639	15	294	1.36521	0.54356	2.02608	-16.5162	-26.2	-7.70001
Ouratea hexasperma	Evergreen Angiosperms		XFTdb_v2				XFTdb_v2			0.96	XFTdb_v2	2.05	TRY_DB	7.29	BIEN	0.46	XFTv2			24.0368	20.8	26.9	1501.81	1015.45	2107.8	46.3941	5.95	130.2	0.957404	0.614565	1.41183	10.5297	1.99501	20.3
Ouratea lucens	Evergreen Angiosperms		XFTdb_v2				XFTdb_v2				XFTdb_v2				BIEN					25.0977	21.915	26.8	2278.37	1143.45	3758.65	148.182	15	370.65	1.30338	0.60752	2.1898	12.6091	6.32	19.88
Paeonia delavayi	Deciduous Angiosperms		XFTdb_v2				XFTdb_v2			3.62	XFTdb_v2				BIEN	0.49	XFTv2			10.8976	5.33	17.595	854.69	483.2	1233.85	72.5357	7.45	186.6	0.757779	0.497025	1.23019	-16.9857	-28.885	-3.76001
Papuacedrus papuana	Gymnosperms		XFTdb_v2		XFTdb_v2		XFTdb_v2				XFTdb_v2				BIEN	0.591615	XRaySD			17.3197	10.18	26.5	2867.52	1857.6	4149	500.513	244	948	2.72743	1.3306	6.22344	4.52052	-4.33998	18.56
Parashorea chinensis	Evergreen Angiosperms		XFTdb_v2				XFTdb_v2			3.51	XFTdb_v2				BIEN	0.52	XFTv2
Paxistima myrsinites	Evergreen Angiosperms		XFTdb_v2				XFTdb_v2	13.337	TRY		XFTdb_v2			6.45178	TRY					5.55519	0.4	10.9	885.172	349.5	2103	103.489	43	175.75	0.893278	0.21942	2.35513	-29.2972	-39.8	-12.235
Payena endertii	Deciduous Angiosperms		XFTdb_v2				XFTdb_v2				XFTdb_v2				BIEN	0.633333	Chave_Zanne
Pericopsis angolensis	Deciduous Angiosperms		XFTdb_v2				XFTdb_v2			9.98	XFTdb_v2				BIEN	0.722809	Chave_Zanne			21.4435	18.1	24.8	1134.32	805.4	1631.2	21.8995	0	80.8	0.655128	0.40924	1.03904	6.70718	1.62	11.66
Persea americana	Evergreen Angiosperms		XFTdb_v2		XFTdb_v2						XFTdb_v2				BIEN	0.548723	Chave_Zanne			20.6507	12.1	26.8	1558.45	466.65	3190	150.74	7	415.45	1.00237	0.24036	2.09796	5.04568	-10.36	19.3
Persoonia falcata	Evergreen Angiosperms		XFTdb_v2		XFTdb_v2						XFTdb_v2				BIEN	0.779205	Chave_Zanne			25.9839	21.1	27.9	1149.42	616.2	1795.6	19.9282	4	81.6	0.517466	0.2459	0.81515	6.97618	-0.690005	15.1
Persoonia levis	Evergreen Angiosperms		XFTdb_v2		XFTdb_v2						XFTdb_v2				BIEN					15.6923	12.4	18.655	1154.31	823.25	1579.55	183.832	135	237.55	0.75101	0.5434	0.9864	-0.799026	-5.45499	5.00001
Persoonia linearis	Evergreen Angiosperms		XFTdb_v2		XFTdb_v2						XFTdb_v2				BIEN					14.9381	11.5	18	1013.25	697.5	1437	170.04	116	224	0.675767	0.415965	0.936325	-2.40867	-6.72	4.02001
Petalostigma pubescens	Evergreen Angiosperms		XFTdb_v2		XFTdb_v2						XFTdb_v2	5.8	Tallo_DB		BIEN	0.908355	Chave_Zanne			24.6309	19.1	27.7	978.408	453	1615.6	38.5107	4	128.2	0.444807	0.166975	0.7855	4.5371	-3.89999	13.6
Pherosphaera fitzgeraldii	Gymnosperms	-10.5904	CCotW_SD			-10.5904	CCotW_SD			9.28e-05	CCotW_SD				BIEN	0.791998	XRaySD			13.8182	11	16.5	989.818	716.5	1287.5	144.909	67.5	211	0.755164	0.4896	1.299	-3.38181	-8.34998	0.500006
Pherosphaera hookeriana	Gymnosperms	-5.14619	CCotW_SD			-5.14619	CCotW_SD			0.000134	CCotW_SD				BIEN	0.832716	XRaySD			7.65556	5.42	12.05	1727.81	1160.8	2454.6	277.593	191.4	405.4	1.89186	1.05062	2.79188	-10.2481	-12.71	-5.26999
Phyllocladus alpinus	Gymnosperms		XFTdb_v2				XFTdb_v2			0.241882	XFTdb_v2				BIEN
Phyllocladus hypophyllus	Gymnosperms		XFTdb_v2		XFTdb_v2						XFTdb_v2				BIEN	0.46494	Chave_Zanne			19.0019	11.37	26.76	2767.03	1735.9	3878.3	474.529	198	840.9	2.41748	1.31	4.32821	7.89678	-3.79998	19.72
Physocarpus malvaceus	Deciduous Angiosperms		XFTdb_v2				XFTdb_v2	27.9	TRY	7.51	XFTdb_v2				BIEN					5.72339	1.5	9.875	573.264	323.5	901.5	86.824	44.25	124.75	0.464374	0.225525	0.839625	-32.9869	-38.9	-27.2
Picea chihuahuana	Gymnosperms	-3.26608	CCotW_SD			-3.26608	CCotW_SD			0.0003337	CCotW_SD				BIEN	0.59555	XRaySD
Picea koraiensis	Gymnosperms		XFTdb_v2		XFTdb_v2		XFTdb_v2			9.35	XFTdb_v2				BIEN	0.361857	Chave_Zanne			1.63708	-5.06	6.46	747.191	443.2	1036.8	43.0225	12.4	84	0.837391	0.42478	1.27948	-36.4382	-50.34	-26.32
Picea koyamae	Gymnosperms	-3.81865	CCotW_SD			-3.81865	CCotW_SD			0.0006405	CCotW_SD				BIEN	0.568454	XRaySD
Picea omorika	Gymnosperms	-4.06092	CCotW_SD			-4.06092	CCotW_SD			0.0002961	CCotW_SD	30	TRY_DB		BIEN	0.593219	XRaySD			8.32332	5.225	10.2	768.69	554	1127.5	144.103	92	222	1.01621	0.65505	1.41772	-21.467	-29.35	-13.9
Picea schrenkiana	Gymnosperms	-3.9717	CCotW_SD			-3.9717	CCotW_SD			0.000411	CCotW_SD				BIEN	0.361976	Chave_Zanne			4.31026	-1.5	11.405	312.564	62.7	603.85	33.6538	3	76.65	0.331542	0.045395	0.788215	-30.6564	-39.235	-20.76
Picea sitkaensis	Gymnosperms		XFTdb_v2				XFTdb_v2				XFTdb_v2				BIEN
Picea wilsonii	Gymnosperms	-4.02514	CCotW_SD			-4.02514	CCotW_SD			0.0005398	CCotW_SD				BIEN	0.549189	XRaySD			8.99286	1.9	15.55	674.471	372.85	1147.15	27.4214	6.95	107.6	0.582048	0.26133	1.05955	-21.9614	-30.955	-10.595
Pilgerodendron uviferum	Gymnosperms	-4.44782	CCotW_SD		XFTdb_v2	-4.44782	CCotW_SD			0.0001748	CCotW_SD				BIEN	0.528002	XRaySD			7.8117	4.195	11.3	1715.27	618.85	2451.5	266.649	103.05	444.05	2.19966	0.5431	3.6432	-10.2326	-19.045	-1.93
Pinus armandii	Gymnosperms	-2.9041	CCotW_SD			-2.9041	CCotW_SD			0.0004551	CCotW_SD				BIEN	0.493105	XRaySD			13.2524	5.94	19.53	1141.37	519.4	2740.4	70.1634	10	253.6	1.06449	0.39273	2.89581	-13.8642	-27.4	-1.48
Pinus ayacahuite	Gymnosperms	-2.999	CCotW_SD			-2.999	CCotW_SD			0.0003946	CCotW_SD				BIEN	0.541019	XRaySD			15.0323	10.7	21.505	1180.32	581.3	2162.75	55.5636	13	150.05	0.71276	0.33693	1.27998	-4.01318	-16.01	6.425
Pinus corsicana	Gymnosperms		XFTdb_v2			-5	NicoMSP				XFTdb_v2				BIEN
Pinus coulteri	Gymnosperms	-3.7724	CCotW_SD			-3.7724	CCotW_SD			0.0001264	CCotW_SD			8.56	TRY	0.591622	XRaySD			13.2086	9.4	17.03	650.714	322.5	1115.3	34.7657	4	177.9	0.409694	0.16125	0.85955	-9.76342	-17.96	-2.91
Pinus densata	Gymnosperms	-2.66838	CCotW_SD			-2.66838	CCotW_SD			0.0001096	CCotW_SD				BIEN	0.478504	XRaySD			10.0204	3.03	18.44	833.359	409.8	1289.7	23.3981	6.1	59.4	0.700813	0.30415	1.14908	-19.6078	-31.8	-2.69
Pinus devoniana	Gymnosperms	-2.97896	CCotW_SD			-2.97896	CCotW_SD			0.0017398	CCotW_SD				BIEN	0.331611	XRaySD			17.9312	13	24.285	1103.42	633.75	1697.55	37.8457	10	104.25	0.626246	0.314935	1.08749	0.0422899	-6.79998	7.4
Pinus flexibilis	Gymnosperms	-3.71	NicoMSP			-3.71	NicoMSP				NicoMSP				BIEN
Pinus heldreichii	Gymnosperms	-3.92281	CCotW_SD			-3.92281	CCotW_SD			0.0002855	CCotW_SD	10	TRY_DB		BIEN					8.45625	3.02	14.3	946.766	527.95	1276.15	156.609	53.4	252.7	0.933844	0.4573	1.28758	-19.4516	-29.24	-7.97499
Pinus leiophylla	Gymnosperms	-3.35066	CCotW_SD			-3.35066	CCotW_SD			0.0021921	CCotW_SD				BIEN	0.3767	XRaySD			14.5122	11.2	19.585	805.59	450.15	1289.25	37.7715	14	61	0.440959	0.208555	0.71687	-8.90859	-20.87	1.285
Pinus massoniana	Gymnosperms		XFTdb_v2				XFTdb_v2			1.13	XFTdb_v2	29.1	Tallo_DB		BIEN	0.5	XFTv2			16.9399	11.5	22.3	1349.22	684	1952.75	112.028	21	187	1.10951	0.55204	1.5264	-8.93309	-20.75	1.70002
Pinus mugo	Gymnosperms		XFTdb_v2				XFTdb_v2	8.445	XFTv2	0.344605	XFTdb_v2	2	TRY_DB		BIEN	0.574038	XFTv2			6.85713	1.3	11.1	948.024	560	1585.1	173.795	91	315	1.20945	0.6249	2.3	-22.3529	-31.8	-12.5
Pinus mugo subsp uncinata	Gymnosperms	-4.17975	CCotW_SD			-4.17975	CCotW_SD				CCotW_SD				BIEN	0.486887	XRaySD
Pinus muricata	Gymnosperms	-3.26495	CCotW_SD			-3.26495	CCotW_SD			0.000375	CCotW_SD				BIEN	0.452413	XRaySD			13.2605	9.51	17.545	846.599	252.65	1739.2	92.2616	2	325.7	0.717241	0.157575	1.5493	-4.71436	-12.935	3.22
Pinus nigra austrica	Gymnosperms	-3.30393	Declic_Max							0.000201931	Declic_Max				BIEN
Pinus nigra calabrica	Gymnosperms	-3.29176	Declic_Max							0.00028112	Declic_Max				BIEN
Pinus nigra corsicana	Gymnosperms	-3.1984	Declic_Max							0.000279852	Declic_Max				BIEN
Pinus nigra salzmannii	Gymnosperms	-3.50157	Declic_Max							0.000352846	Declic_Max				BIEN
Pinus parviflora	Gymnosperms	-3.45064	CCotW_SD			-3.45064	CCotW_SD			0.0001684	CCotW_SD				BIEN	0.588071	XRaySD			9.91511	4.2	15.45	1640.91	796.5	2359.5	235.644	105	377.5	1.64899	0.817095	2.66327	-16.1452	-25.545	-7.16499
Pinus peuce	Gymnosperms	-3.0899	CCotW_SD			-3.0899	CCotW_SD			0.000269	CCotW_SD				BIEN	0.463435	XRaySD			6.84783	2.58	11.315	818.92	524.85	1416.5	143.304	84	263.15	1.06402	0.6137	2.14818	-24.7848	-37.715	-11.965
Pinus radiata	Gymnosperms		XFTdb_v2		XFTdb_v2		XFTdb_v2				XFTdb_v2	36.1785	Laura_model	11.81	TRY	0.400034	XRaySD			13.0314	9.4	17.1	934.331	485.25	1587.55	146.295	12	282.2	0.77748	0.261985	1.50822	-4.87671	-14.1	3.4
Pinus sibirica	Gymnosperms		XFTdb_v2				XFTdb_v2	9.68	XFTv2		XFTdb_v2	23	Tallo_DB		BIEN					-1.00639	-6.8	4.7	527.841	346.05	691.95	63.5884	18	105	0.767886	0.43018	1.11708	-45.8985	-56.1	-32.53
Pinus tabuliformis	Gymnosperms		XFTdb_v2				XFTdb_v2	15.13	XFTv2	0.962504	XFTdb_v2			4.901	BIEN	0.465132	XRaySD			10.9483	4.1	17.3	734.464	345.3	1453.8	37.7492	7	158	0.593085	0.23944	1.19536	-19.9362	-30.78	-6.62
Pinus wallichiana	Gymnosperms		XFTdb_v2				XFTdb_v2				XFTdb_v2	51.6	Tallo_DB		BIEN	0.5108	XRaySD			10.1647	2.31	16.98	897.627	361	1601.6	124.636	15	248	0.862937	0.2784	1.5206	-17.0017	-28.28	-4.12
Pinus yunnanensis	Gymnosperms	-3.16178	CCotW_SD			-3.16178	CCotW_SD			0.000341	CCotW_SD				BIEN	0.460045	XRaySD			14.3534	6.605	20.325	1060.28	690.4	1488	41.7838	12.35	76	0.846031	0.52823	1.17982	-12.1115	-26.7	-0.445
Piptadenia constricta	Deciduous Angiosperms		XFTdb_v2				XFTdb_v2				XFTdb_v2				BIEN
Pistacia chinensis	Deciduous Angiosperms		XFTdb_v2				XFTdb_v2				XFTdb_v2				BIEN	0.699766	Chave_Zanne			16.6884	11.095	21.905	1061.37	384.85	2178.8	107.818	7	251	0.74887	0.185115	1.51713	-11.7526	-23.2	2.00001
Pistacia weinmannifolia	Evergreen Angiosperms		XFTdb_v2				XFTdb_v2	47.9	XFTv2	2.335	XFTdb_v2				BIEN	0.705	XFTv2			16.9675	7.75	23.8	1198.06	625.5	1776	65.7947	13	132	0.927979	0.425395	1.36486	-6.80662	-23.55	5.30001
Pithecellobium clypearia	Evergreen Angiosperms		XFTdb_v2				XFTdb_v2			4.89	XFTdb_v2				BIEN	0.36	XFTv2
Pithecellobium lucidum	Evergreen Angiosperms		XFTdb_v2				XFTdb_v2			2.79	XFTdb_v2				BIEN	0.61	XFTv2
Pittosporum bicolor	Evergreen Angiosperms		XFTdb_v2		XFTdb_v2						XFTdb_v2				BIEN					10.7325	7.3	13.6	1245.66	739.15	2083.45	205.249	136	332.7	1.07189	0.54952	2.09166	-5.23941	-11.3	1.50001
Planchonia careya	Evergreen Angiosperms		XFTdb_v2		XFTdb_v2						XFTdb_v2	8.6	Tallo_DB		BIEN					26.2407	22.1	27.9	1239.5	781.6	1805.1	23.2465	4	97.7	0.568839	0.31654	0.8519	8.06145	2.70002	15.7
Platycarya longipes	Deciduous Angiosperms		XFTdb_v2				XFTdb_v2			3.04	XFTdb_v2				BIEN	0.55	XFTv2
Platycladus orientalis	Gymnosperms		XFTdb_v2		XFTdb_v2		XFTdb_v2	6.23	XFTv2	5.05e-06	XFTdb_v2	5	TRY_DB	5.795	BIEN	0.578524	XRaySD			13.2299	7.395	22.705	939.691	411	1720	108.292	10	248	0.786282	0.25349	1.41793	-14.9883	-27.7	4.695
Podocarpus acutifolius	Gymnosperms	-4.54401	CCotW_SD			-4.54401	CCotW_SD				CCotW_SD				BIEN	0.551601	XRaySD			10.1667	6.545	12.155	2628.58	831.65	4320.55	541.189	153	895.65	2.2687	0.82818	3.1585	-9.43222	-17.72	-2.30499
Podocarpus coriaceus	Gymnosperms	-2.46695	CCotW_SD			-2.46695	CCotW_SD			0.0003665	CCotW_SD				BIEN	0.627335	XRaySD			23.4731	17.9	25.9	2246.96	1036	3288.5	302.269	113.75	544	1.07549	0.612425	1.7357	15.7714	2.59999	21.13
Podocarpus drouynianus	Gymnosperms		XFTdb_v2				XFTdb_v2				XFTdb_v2				BIEN					15.6385	14.65	16.8	975.549	772	1163.5	63.7363	39	82	0.586461	0.39818	0.79048	0.706599	-1.79998	5.75001
Podocarpus elatus	Gymnosperms		XFTdb_v2				XFTdb_v2				XFTdb_v2				BIEN	0.641659	XRaySD			18.4203	14.8	22.575	1312.51	890.75	1804.5	166.211	58	264	0.798692	0.506045	1.15826	1.16266	-2.45999	7.4
Podocarpus elongatus	Gymnosperms	-6.09436	CCotW_SD			-6.09436	CCotW_SD			0.0003121	CCotW_SD				BIEN	0.639657	XRaySD			16.575	13.27	19.48	640.809	271.1	1320.75	62.9265	18	149.05	0.32556	0.11226	0.7808	-0.7147	-6.6	6.16
Podocarpus grayae	Gymnosperms	-6.93095	CCotW_SD			-6.93095	CCotW_SD			0.0006096	CCotW_SD				BIEN	0.703587	XRaySD			23.3861	16.69	26.6	2327.44	1295.2	4290.35	276.854	17.15	819.2	1.43651	0.6486	2.7653	9.72223	0.36001	20.14
Podocarpus henkelii	Gymnosperms	-6.6595	CCotW_SD			-6.6595	CCotW_SD			0.000268	CCotW_SD				BIEN	0.615608	XRaySD			17.2471	13.37	24.03	1094.74	693.45	2047.3	99.8824	19.35	312.15	0.7139	0.357865	1.28409	1.44286	-7.66499	11.865
Podocarpus laetus	Gymnosperms		XFTdb_v2				XFTdb_v2			0.339307	XFTdb_v2				BIEN					9.98677	6.4	14.2	2149.41	1005.8	4146.45	443.837	202.7	878.45	1.9057	0.97745	3.26245	-7.63805	-15.8	-0.394987
Podocarpus lambertii	Gymnosperms	-4.84745	CCotW_SD			-4.84745	CCotW_SD			0.0005761	CCotW_SD	11	TRY_DB		BIEN	0.647167	XRaySD			17.4311	14.07	21.73	1527.19	793.6	1943.3	250.274	20.1	433.9	1.22649	0.58173	1.73436	-1.71111	-6.6	9.22001
Podocarpus latifolius	Gymnosperms	-6.44074	CCotW_SD			-6.44074	CCotW_SD			0.0002563	CCotW_SD	30.9	Tallo_DB		BIEN	0.616195	XRaySD			16.8785	12.3	21.8	966.003	498	1646	72.4486	13	184	0.61622	0.27716	1.31044	0.881601	-8.075	10.075
Podocarpus longifoliolatus	Gymnosperms	-4.41378	CCotW_SD			-4.41378	CCotW_SD			0.0005342	CCotW_SD				BIEN	0.649412	XRaySD
Podocarpus lucienii	Gymnosperms	-3.55111	CCotW_SD			-3.55111	CCotW_SD			0.0001907	CCotW_SD				BIEN	0.665613	XRaySD
Podocarpus neriifolius	Gymnosperms	-4.35171	CCotW_SD		XFTdb_v2	-4.35171	CCotW_SD			0.0002969	CCotW_SD				BIEN	0.639896	XRaySD			22.0211	15.12	26.9	2391.6	1120.5	3973.1	296.298	36	808.3	1.65512	0.74816	2.86266	8.8697	-6.87499	21.175
Podocarpus novae-caledoniae	Gymnosperms	-5.7974	CCotW_SD			-5.7974	CCotW_SD			0.0003046	CCotW_SD				BIEN	0.648197	XRaySD			20.8182	15.035	22.9	1590.23	998.6	2331.6	229.818	137	341.2	0.95861	0.68	1.313	7.68637	-2.12001	14.925
Podocarpus nubigenus	Gymnosperms	-3.82223	CCotW_SD			-3.82223	CCotW_SD			0.0002417	CCotW_SD	0.178	TRY_DB	5	BIEN	0.573659	XRaySD			9.54167	6.36	11.545	2034.06	889.6	2785.05	271.528	92.6	449.8	2.41333	0.95256	3.55888	-9.06944	-16.745	-0.00999451
Podocarpus polystachyus	Gymnosperms	-6.09176	CCotW_SD			-6.09176	CCotW_SD			0.0007659	CCotW_SD				BIEN	0.571167	XRaySD			25.8839	18.975	27.5	2780.39	1790	3720.5	405.464	109.5	688.75	1.84014	1.12164	2.7372	18.9035	3.18502	22.93
Podocarpus rubens	Gymnosperms		XFTdb_v2				XFTdb_v2				XFTdb_v2				BIEN	0.585847	XRaySD
Podocarpus salignus	Gymnosperms		XFTdb_v2		XFTdb_v2		XFTdb_v2				XFTdb_v2	0.158	TRY_DB		BIEN	0.524074	XRaySD			11.2	7.6	14.275	1432.41	692	2217.25	127.744	33.25	233.5	1.33134	0.635	2.3171	-9.97325	-20	-1.7
Podocarpus spinulosus	Gymnosperms		XFTdb_v2				XFTdb_v2				XFTdb_v2				BIEN	0.567027	XRaySD			16.9881	11.4	20.8	1198.51	677	1722	183.703	89	264	0.739186	0.32942	0.94394	-0.385431	-6.69001	5.67002
Podolobium ilicifolium	Evergreen Angiosperms		XFTdb_v2		XFTdb_v2						XFTdb_v2				BIEN					15.5592	11.675	19.725	1070.32	699	1517.5	165.153	115.75	226	0.693153	0.41684	1.01498	-2.23316	-5.99999	2.78002
Pongamia pinnata	Evergreen Angiosperms		XFTdb_v2				XFTdb_v2	99.37	XFTv2	1.25	XFTdb_v2	11	Tallo_DB		BIEN	0.56	XFTv2			25.248	21.29	27.9	1916.88	690.8	3531.3	175.533	5	595.4	1.107	0.322185	2.21553	12.3225	0.230011	22.7
Populus angustifolia	Deciduous Angiosperms		XFTdb_v2				XFTdb_v2				XFTdb_v2			13.3373	TRY					6.47221	1.5	11.4	428.864	251.8	648.1	64.6414	28	119	0.281436	0.14519	0.50386	-32.4924	-40.2	-22.49
Populus davidiana	Deciduous Angiosperms		XFTdb_v2		XFTdb_v2		XFTdb_v2	22.67	XFTv2	8.27	XFTdb_v2			15.1655	BIEN	0.29	XFTv2			8.51565	0.7	16.18	822.418	364.2	1466.4	44.2567	7	141	0.737387	0.268725	1.3328	-24.1688	-40.81	-9.89999
Populus euphratica	Deciduous Angiosperms		XFTdb_v2				XFTdb_v2	15	Lens2013		XFTdb_v2				BIEN	0.395904	TRY			12.8855	3.275	24.005	224.405	35	592.5	13.27	0	50.05	0.137266	0.02104	0.35859	-18.5965	-34.7	0.600012
Populus fremontii	Deciduous Angiosperms		XFTdb_v2				XFTdb_v2			3.01	XFTdb_v2			4.19	BIEN					14.9054	8.2	21.5	395.958	120	795.95	23.5961	3	57	0.198339	0.04609	0.45964	-14.5793	-29.895	-2.205
Populus koreana	Deciduous Angiosperms		XFTdb_v2				XFTdb_v2	28.12	XFTv2	4.27	XFTdb_v2				BIEN	0.32	XFTv2
Populus laurifolia	Deciduous Angiosperms		XFTdb_v2				XFTdb_v2			1.78714	XFTdb_v2				BIEN	0.36572	XFTv2			1.79038	-5.75	7.9	508.683	181.25	756.25	63.9836	12.25	123.75	0.655911	0.15615	1.05533	-39.4295	-51.67	-21.15
Populus pseudosimonii	Deciduous Angiosperms		XFTdb_v2				XFTdb_v2	28.24	XFTv2	4.69	XFTdb_v2				BIEN	0.37	XFTv2
Populus ussuriensis	Deciduous Angiosperms		XFTdb_v2				XFTdb_v2	26.7	XFTv2	5.11	XFTdb_v2				BIEN	0.31	XFTv2
Premna scandens	Evergreen Angiosperms		XFTdb_v2				XFTdb_v2			2.22	XFTdb_v2				BIEN	0.44	XFTv2
Prostanthera striatiflora	Evergreen Angiosperms		XFTdb_v2		XFTdb_v2						XFTdb_v2				BIEN					19.401	16.4	22.625	291.078	191.75	440.25	46.1458	26	87	0.11858	0.068975	0.20585	-2.44635	-4.6	0.125014
Protea repens	Evergreen Angiosperms		XFTdb_v2				XFTdb_v2	24.25	TRY	0.858344	XFTdb_v2			3.36671	BIEN	0.5792	TRY			15.4706	12.3	17.645	581.492	288.55	974.6	86.0794	34.55	167	0.304835	0.137105	0.48748	-0.949993	-6.86999	5.60001
Protium panamense	Evergreen Angiosperms		XFTdb_v2				XFTdb_v2				XFTdb_v2	19.5	Tallo_DB		BIEN	0.452363	Chave_Zanne			25.1907	22.65	26.7	2976.32	2019	4374.6	261.413	44.4	596	1.71897	1.2093	2.18684	16.7827	11.54	21.53
Prumnopitys andina	Gymnosperms	-5.17386	CCotW_SD		XFTdb_v2	-5.17386	CCotW_SD			0.0001779	CCotW_SD			6.8	BIEN	0.567169	XRaySD			9.93103	6.77	14.775	1329.41	646.35	2055.9	120.897	21.75	245.75	1.18822	0.5923	1.81018	-12.2293	-18.83	-1.585
Prumnopitys ladei	Gymnosperms		XFTdb_v2		XFTdb_v2		XFTdb_v2				XFTdb_v2				BIEN	0.72602	XRaySD			18.9067	12.53	24.13	1300.87	647.5	1875.2	113.2	46.8	203.9	0.82578	0.45926	1.73733	1.66875	-5.04998	9.875
Prunus amygdalus	Deciduous Angiosperms		XFTdb_v2				XFTdb_v2	78.8324	XFTv2		XFTdb_v2				BIEN	0.751161	XFTv2			13.6712	8.7	18.2	628.041	320.5	1002.5	84.2345	4	183.5	0.462987	0.181925	0.9656	-10.1419	-22.7	1.10001
Prunus armeniaca	Deciduous Angiosperms		XFTdb_v2				XFTdb_v2	69.2579	XFTv2		XFTdb_v2				BIEN	0.631092	XFTv2			11.6658	6.5	17.155	719.61	343.35	1148.55	111.116	10	200	0.647331	0.2086	1.13823	-16.6448	-31.3	-1.89999
Prunus cerasus	Deciduous Angiosperms		XFTdb_v2				XFTdb_v2	39.7682	XFTv2		XFTdb_v2	1.5	TRY_DB	15.576	TRY	0.694217	XFTv2			8.29125	3.9	13.1	728.446	494	1147	131.225	69.85	221	0.878087	0.46121	1.45166	-22.7931	-39.7	-9.6
Prunus domestica	Deciduous Angiosperms		XFTdb_v2				XFTdb_v2	40.1891	XFTv2		XFTdb_v2	6	TRY_DB		BIEN	0.628955	XFTv2			9.26532	5.23	14.1	763.422	520.3	1186.7	140.356	73	224.7	0.892751	0.418805	1.48668	-19.4581	-30.2	-7.39999
Prunus dulcis	Deciduous Angiosperms		XFTdb_v2				XFTdb_v2	78.83	Lens2013		XFTdb_v2			13.109	BIEN	0.751161	TRY			13.3564	8.1	18.2	626.898	320	996.55	84.5324	5	180	0.476928	0.17694	0.99612	-10.7623	-24	1.10001
Pseudobombax septenatum	Deciduous Angiosperms		XFTdb_v2				XFTdb_v2			1.6	XFTdb_v2			7.84	BIEN	0.25	XFTv2			25.7691	21	28.015	2046.43	1048.1	3681.25	160.133	12	395	1.27545	0.5877	2.0849	15.9366	7.89	20.72
Pseudotsuga macrocarpa	Gymnosperms	-4.68985	CCotW_SD			-4.68985	CCotW_SD			0.0006003	CCotW_SD				BIEN	0.548364	XRaySD			12.8167	6.375	17.65	600.26	343	823.25	26.9167	4	86	0.326209	0.13865	0.799225	-12.8198	-34.8	-3.6
Pseudowintera axillaris	Evergreen Angiosperms		XFTdb_v2				XFTdb_v2				XFTdb_v2				BIEN					11.6759	8.995	14.5	2016.84	1284.2	2997.5	398.978	255	572.05	1.74158	1.19528	2.70289	-5.02336	-8.89999	1.20002
Pseudowintera colorata	Evergreen Angiosperms		XFTdb_v2				XFTdb_v2			0.136288	XFTdb_v2	4	TRY_DB		BIEN					10.0171	6.475	13.1	2156.55	920.75	4158.75	445.893	191.75	885	1.90849	0.90088	3.18152	-7.60986	-15.4	-0.999994
Pseudowintera traversii	Evergreen Angiosperms		XFTdb_v2				XFTdb_v2				XFTdb_v2				BIEN					9.82857	6.96	13.445	2890.21	1900.15	3738.85	557.429	403.2	753.65	2.87373	1.56936	3.96315	-7.14999	-10.355	0.805002
Pseuduvaria trimera	Evergreen Angiosperms		XFTdb_v2				XFTdb_v2			3.26	XFTdb_v2				BIEN	0.45	XFTv2
Psychotria horizontalis	Evergreen Angiosperms		XFTdb_v2				XFTdb_v2				XFTdb_v2	0.411306	TRY_DB		BIEN					24.7448	20.2	27.395	1923.14	956.2	3323.85	102.867	10	293.65	1.12626	0.52542	1.92075	13.0196	3.875	20.175
Pterospermum heterophyllum	Evergreen Angiosperms		XFTdb_v2				XFTdb_v2			6.22	XFTdb_v2	16	Tallo_DB		BIEN	0.37	XFTv2			21.2446	17.42	25.245	1610.15	1164.95	2206.25	105.652	38.65	164.45	1.18465	0.775585	1.54124	-0.369559	-5.88999	8.635
Pueraria lobata	Deciduous Angiosperms		XFTdb_v2				XFTdb_v2	195	XFTv2	31.2	XFTdb_v2				BIEN	0.21	XFTv2
Pultenaea scabra	Evergreen Angiosperms		XFTdb_v2		XFTdb_v2						XFTdb_v2				BIEN					14.0488	11.55	17.2	912.687	644	1273	154.655	73.5	211.5	0.629763	0.39627	0.90391	-2.76577	-6.1	4.03501
Purshia tridentata	Deciduous Angiosperms		XFTdb_v2				XFTdb_v2	20.7	TRY	6.17	XFTdb_v2			4.31291	BIEN					6.70768	1.765	11.5	443.065	225.3	893.15	58.5029	25	105	0.307727	0.12523	0.63413	-30.8846	-38.5	-23.065
Pyrus amygdaliformis	Deciduous Angiosperms		XFTdb_v2				XFTdb_v2	15.11	TRY		XFTdb_v2				BIEN
Qualea parviflora	Deciduous Angiosperms		XFTdb_v2				XFTdb_v2			0.94	XFTdb_v2	4.5	TRY_DB	8.18	BIEN	0.48	XFTv2			23.8406	20.4	26.8	1400.35	799.3	1949.95	39.3765	4	118	0.895894	0.46573	1.35042	9.24953	1.4	16.435
Quercus berberidifolia	Evergreen Angiosperms		XFTdb_v2	-5.435	Cardoso2022		XFTdb_v2	45.3	Lens2013	3.37	XFTdb_v2			4.82295	BIEN	0.7512	XFTv2			14.35	11.005	17.2	591.273	293	1074.75	11.9006	2.05	30	0.332886	0.15167	0.68349	-7.85465	-14.5	-1.20001
Quercus lobata	Deciduous Angiosperms		XFTdb_v2	-3.02	Cardoso2022		XFTdb_v2				XFTdb_v2			11.479	TRY	0.7	TRY			14.9366	12	17.44	594.188	280.8	1147	12.0761	2	32	0.34309	0.14232	0.73078	-8.69978	-17.34	-2.13
Quercus oleoides	Evergreen Angiosperms	-4.54	NicoMSP			-4.54	NicoMSP				NicoMSP				BIEN	0.86	Chave_Zanne			23.6712	18.725	26.475	1802.04	912.5	2775.5	133.298	25.25	252.25	1.07647	0.5353	1.7091	6.42318	-3.76499	16.1
Quercus sadleriana	Evergreen Angiosperms		XFTdb_v2	-2.72	Cardoso2022		XFTdb_v2				XFTdb_v2				BIEN					8.54125	5.195	11.8	1236.64	734.85	1780.65	55.4625	40	68.25	1.14348	0.58654	1.66233	-22.0475	-29.5	-16.28
Quercus sartorii	Evergreen Angiosperms		XFTdb_v2				XFTdb_v2				XFTdb_v2				BIEN					18.7526	13.88	23.54	1268.53	591.6	2339	84.4745	22.8	188	0.690059	0.26428	1.39674	-2.80218	-7.70001	5.32001
Quercus sebifera	Evergreen Angiosperms		XFTdb_v2				XFTdb_v2			0.71	XFTdb_v2			4.39233	BIEN	0.709643	XFTv2			17.6526	14.05	23.8	884.145	458	1535.25	48.7368	16.75	118.25	0.515486	0.22085	1.02265	-2.93947	-8.65	5.20001
Quisqualis indica	Evergreen Angiosperms		XFTdb_v2				XFTdb_v2			3.07	XFTdb_v2				BIEN	0.5	XFTv2
Rapanea melanophloeos	Evergreen Angiosperms		XFTdb_v2				XFTdb_v2	79.6667	TRY		XFTdb_v2	17.4	TRY_DB		BIEN	0.68068	TRY
Rapanea neriifolia	Evergreen Angiosperms		XFTdb_v2				XFTdb_v2			0.98	XFTdb_v2				BIEN	0.73	XFTv2
Rehdera trinervis	Deciduous Angiosperms		XFTdb_v2				XFTdb_v2				XFTdb_v2				BIEN					24.386	21.56	26.7	1426.13	850.8	2146.6	47.3441	6	134.2	0.786969	0.47863	1.08005	10.8368	5.44	20.61
Retrophyllum comptonii	Gymnosperms		XFTdb_v2		XFTdb_v2		XFTdb_v2				XFTdb_v2				BIEN	0.492014	XRaySD			20.14	17.24	22.93	1736.43	1161.7	2355.7	242.743	148.1	357.1	1.44227	0.804435	2.12383	8.45143	-0.800006	13.39
Retrophyllum minus	Gymnosperms	-1.5783	CCotW_SD			-1.5783	CCotW_SD	17.7	TRY	0.0005129	CCotW_SD				BIEN	0.461817	XRaySD
Retrophyllum rospigliosii	Gymnosperms	-2.65778	CCotW_SD			-2.65778	CCotW_SD			0.0007098	CCotW_SD				BIEN	0.5	Chave_Zanne			17.1082	9.34	24.12	1668.87	826.4	2610.2	215.598	67.8	408.2	1.28642	0.69182	1.8431	5.63918	-1.88	12.46
Rhamnus ilicifolia	Evergreen Angiosperms		XFTdb_v2				XFTdb_v2	26.15	XFTv2	1.45	XFTdb_v2			5.979	BIEN	0.612	XFTv2
Rhapis excelsa	Evergreen Angiosperms		XFTdb_v2	-5.85	Cardoso2022						XFTdb_v2				BIEN					21.8496	13.7	27.4	1643.97	567.35	2916	146.694	9.55	417.9	1.09958	0.384765	1.9281	4.22095	-14.075	20.27
Rhipidocladum racemiflorum	Evergreen Angiosperms		XFTdb_v2				XFTdb_v2	196	TRY	10.2	XFTdb_v2				BIEN					22.5288	16.615	26.6	1795.79	815.25	3069.25	96.7174	14	296.35	1.08663	0.44516	1.90674	8.47392	-4.61499	19.325
Rhododendron columbianum	Evergreen Angiosperms		XFTdb_v2				XFTdb_v2	17.6	XFTv2	0.76	XFTdb_v2				BIEN					4.64538	-1.1	11.5	963.966	385.2	2064.5	83.9842	21.9	155.3	0.885524	0.34079	2.10548	-28.3229	-40.8	-6.29498
Rhododendron ferrugineum	Evergreen Angiosperms		XFTdb_v2				XFTdb_v2	7.12	Lens2013	0.364	XFTdb_v2	0.57	TRY_DB		BIEN	0.43	TRY			5.6	-0.26	12	1134.68	666.8	1681	221.399	109	370.6	1.2907	0.53663	2.23902	-23.1808	-31.96	-12.52
Rhododendron hirsutum	Evergreen Angiosperms		XFTdb_v2				XFTdb_v2	6.57	XFTv2	0.193	XFTdb_v2				BIEN	0.44	TRY			5.0734	0.015	10.085	1155.86	738.15	1601.65	207.557	106	347.85	1.48845	0.596395	2.41682	-26.109	-32.385	-18.215
Rhododendron macrophyllum	Evergreen Angiosperms		XFTdb_v2		XFTdb_v2			18.7	Lens2013		XFTdb_v2				BIEN					8.99807	4.91	11.89	1531.18	683.4	2402.7	96.8705	20	170.9	1.51303	0.7295	2.57805	-17.9847	-29.08	-5.43999
Rhodomyrtus tomentosa	Evergreen Angiosperms		XFTdb_v2				XFTdb_v2			2.95	XFTdb_v2				BIEN	0.7	XFTv2			22.7144	16.875	27.2	1957.02	1178	3379.75	200.704	47.25	547	1.28765	0.68835	2.2248	5.56674	-7.20001	21.4
Rhus ovata	Evergreen Angiosperms		XFTdb_v2				XFTdb_v2	39.2977	TRY	1.74	XFTdb_v2			3.17691	BIEN	0.530833	XFTv2			15.6245	12	19.4	416.659	195.8	664.6	16.778	2	45	0.204377	0.09186	0.37465	-8.44073	-19.76	0.120013
Rhus standleyi	Evergreen Angiosperms		XFTdb_v2				XFTdb_v2			2.49	XFTdb_v2			3.49523	BIEN	0.577213	XFTv2			16.2462	13.1	20.21	777.958	467.8	1253.1	26.8739	14	41.2	0.440943	0.29065	0.77109	-4.04873	-8.02	1.41
Rhus trilobata	Evergreen Angiosperms		XFTdb_v2				XFTdb_v2	39.78	Lens2013	5.56	XFTdb_v2			9.15719	BIEN	0.4773	TRY			11.8314	4.9	18.92	456.159	212	890.4	46.6351	10	131.2	0.25002	0.10136	0.51048	-23.4573	-40.015	-5.39999
Richea scoparia	Evergreen Angiosperms		XFTdb_v2		XFTdb_v2						XFTdb_v2				BIEN
Rosa nutkana	Deciduous Angiosperms		XFTdb_v2				XFTdb_v2	26.1	TRY	10.61	XFTdb_v2				BIEN					7.06554	1.3	11.3	1042.16	341.3	2497.9	112.852	34	245	1.09444	0.2235	3.26652	-24.8532	-38.41	-8.49999
Rubus leucodermis	Deciduous Angiosperms		XFTdb_v2				XFTdb_v2	36.8	Lens2013	13.3	XFTdb_v2			29.7271	BIEN					8.39046	4	12.675	1222.82	398.5	2328.25	96.2279	18	186.5	1.23505	0.2594	2.9023	-21.2698	-33.2	-8.025
Rubus parviflorus	Deciduous Angiosperms		XFTdb_v2				XFTdb_v2	37.6	TRY	15.64	XFTdb_v2			44.936	TRY					6.35409	0.9	11.9	1067.11	419.65	2396.45	111.635	22.65	213	1.10852	0.31681	3.05336	-26.9718	-41	-8.20001
Sabina chinensis	Gymnosperms		XFTdb_v2				XFTdb_v2	8.47	XFTv2	5.7e-06	XFTdb_v2				BIEN
Salix babylonica	Deciduous Angiosperms		XFTdb_v2				XFTdb_v2	28.155	XFTv2	3.18	XFTdb_v2				BIEN	0.4	XFTv2			12.1661	7	18.1	889.529	424.9	1636	134.251	18	253	0.784583	0.2429	1.42294	-14.7324	-31.4	-0.0599976
Salix cheilophila	Deciduous Angiosperms		XFTdb_v2				XFTdb_v2	14.2	XFTv2	1.08	XFTdb_v2				BIEN	0.49	XFTv2			8.85665	2.02	15.84	603.185	189.2	1091.2	18.3815	2.6	47.2	0.495476	0.1345	1.0552	-23.2052	-34.08	-10.52
Salix exigua	Deciduous Angiosperms		XFTdb_v2				XFTdb_v2	30.2	TRY	13.3	XFTdb_v2				BIEN					9.75185	2.14	18.1	515.338	186.4	1090.6	62.3569	5	192.6	0.376587	0.0831	0.966735	-26.1867	-40.7	-5.1
Salix gooddingii	Deciduous Angiosperms		XFTdb_v2				XFTdb_v2			2.5	XFTdb_v2				BIEN					16.2638	10.08	22.3	382.934	100.8	730.2	24.2808	3	58.2	0.182612	0.03785	0.40499	-13.318	-27.415	-1.18501
Salix integra	Deciduous Angiosperms		XFTdb_v2				XFTdb_v2	19.1	XFTv2	2.44	XFTdb_v2				BIEN	0.46	XFTv2			9.04432	2.9	15.2	1365.57	596.35	2161.25	182.299	22	359.1	1.33345	0.600015	2.20567	-19.5367	-36.4	-7.99999
Salix psammophila	Deciduous Angiosperms		XFTdb_v2				XFTdb_v2	22.945	XFTv2	5.97	XFTdb_v2				BIEN	0.446	XFTv2			7.49722	2.425	10.775	352.167	176.25	486.5	7.94444	3.5	13.25	0.243461	0.111675	0.3597	-27.7194	-32.75	-22.825
Salix purpurea	Deciduous Angiosperms	-1.97	NicoMSP			-1.97	NicoMSP	47.25	Lens2013		NicoMSP			9.49668	TRY	0.46	Chave_Zanne			8.95062	4.7	13.7	811.114	515.4	1298.6	152.557	72	260.6	0.936085	0.36166	1.64984	-20.4617	-30.9	-9.79998
Salix schwerinii	Deciduous Angiosperms		XFTdb_v2				XFTdb_v2				XFTdb_v2				BIEN					-3.95497	-15.2	8.05	589.206	244	1236.75	55.0755	10.25	178.75	0.800072	0.36828	1.43764	-44.2473	-63.775	-20.725
Salix viminalis	Deciduous Angiosperms		XFTdb_v2				XFTdb_v2				XFTdb_v2				BIEN					7.40336	-0.1	10.9	745.339	473.65	1194.35	136.935	54	225	0.971672	0.56714	1.71238	-23.4415	-47	-10.6
Salvia candicans	Evergreen Angiosperms		XFTdb_v2				XFTdb_v2			0.73	XFTdb_v2			3.51749	BIEN	0.688519	XFTv2			17.0514	14.34	22.05	677.229	453.7	1114.5	29.8286	13	38.3	0.392126	0.23272	0.6961	-3.36285	-7.19	0.960004
Sambucus caerulea	Deciduous Angiosperms		XFTdb_v2				XFTdb_v2	37.6	Lens2013	10.53	XFTdb_v2				BIEN	0.46	TRY			10.4489	3.3	17.5	670.119	261	1587.3	51.043	3	132	0.49557	0.13629	1.48014	-19.9855	-35.5	-2.50499
Sapium discolor	Evergreen Angiosperms		XFTdb_v2				XFTdb_v2			4.41	XFTdb_v2				BIEN	0.43	XFTv2
Saxegothaea conspicua	Gymnosperms		XFTdb_v2		XFTdb_v2		XFTdb_v2				XFTdb_v2	0.184	TRY_DB	7.8	BIEN	0.515247	XRaySD			9.10714	5.385	12.115	1785.82	773.25	2347.45	200.571	44.35	329.2	1.91922	0.64118	3.07168	-11.3888	-18.3	-4.38499
Schefflera morototoni	Evergreen Angiosperms		XFTdb_v2				XFTdb_v2				XFTdb_v2	16	TRY_DB	10.1655	TRY	0.28	XFTv2
Schima superba	Evergreen Angiosperms		XFTdb_v2				XFTdb_v2			0.819	XFTdb_v2	24.5	Tallo_DB		BIEN	0.58	XFTv2			18.6801	12.585	23.1	1797.06	1000.7	3129.25	144.06	38.7	301.55	1.4474	0.8225	2.72288	-5.30332	-16.9	6.29999
Schinus johnstonii	Evergreen Angiosperms		XFTdb_v2				XFTdb_v2	7.6	Lens2013	0.13	XFTdb_v2				BIEN	0.91	XFTv2			12.8901	8.6	16.1	319.938	147	619	44.8519	23	89	0.210037	0.09091	0.39519	-12.3741	-18.5	-4.20001
Sciadopitys verticillata	Gymnosperms		XFTdb_v2				XFTdb_v2	10.6836	TRY		XFTdb_v2				BIEN	0.563326	XRaySD			11.4	7.3	15.47	1481.92	607.6	2356.2	209.497	70.9	353.8	1.3602	0.7507	2.13822	-15.1154	-27.9	-4.87999
Sclerolaena tricuspis	Evergreen Angiosperms		XFTdb_v2		XFTdb_v2						XFTdb_v2				BIEN					18.8387	16.6	22.6	368.129	197	622.35	66.2997	34	102.35	0.163747	0.072045	0.28708	-2.94792	-4.79998	-0.364986
Sclerolobium paniculatum	Evergreen Angiosperms		XFTdb_v2				XFTdb_v2			4.6	XFTdb_v2			6.84	BIEN	0.6225	XFTv2
Semecarpus reticulata	Evergreen Angiosperms		XFTdb_v2				XFTdb_v2			1.22	XFTdb_v2				BIEN	0.33	XFTv2
Senecio filaginoides	Evergreen Angiosperms		XFTdb_v2				XFTdb_v2	11.5	Lens2013	0.41	XFTdb_v2				BIEN	0.47	TRY			10.4366	3.95	15.75	333.77	93	766.5	40.1885	1	85	0.232956	0.04795	0.607645	-15.2073	-23	-6.69999
Senna atomaria	Deciduous Angiosperms		XFTdb_v2				XFTdb_v2				XFTdb_v2				BIEN	0.8	Chave_Zanne			24.5309	19	27.9	1056.65	451.5	1659.75	49.7283	4	141	0.583603	0.231	0.95728	8.30239	-3.21	19.01
Sida petrophila	Evergreen Angiosperms		XFTdb_v2		XFTdb_v2						XFTdb_v2				BIEN
Simarouba glauca	Evergreen Angiosperms		XFTdb_v2				XFTdb_v2				XFTdb_v2				BIEN					24.5932	21.695	26.8	1561.32	933.7	2723.6	118.932	10.95	246.55	0.879364	0.475865	1.64701	7.96667	-3.16	17.96
Sindora leiocarpa	Deciduous Angiosperms		XFTdb_v2				XFTdb_v2				XFTdb_v2				BIEN	0.51	Chave_Zanne
Sloanea tomentosa	Evergreen Angiosperms		XFTdb_v2				XFTdb_v2			0.68	XFTdb_v2				BIEN	0.54	XFTv2
Solanum riparium	Evergreen Angiosperms		XFTdb_v2				XFTdb_v2				XFTdb_v2			14.64	BIEN					20.6081	14.765	25.5	1146.87	565.85	2114.1	101.226	11	260.85	0.747475	0.334965	1.4421	1.36026	-7.83498	12.335
Sophora japonica	Deciduous Angiosperms		XFTdb_v2				XFTdb_v2	61	XFTv2		XFTdb_v2				BIEN
Sorbus scopulina	Deciduous Angiosperms		XFTdb_v2				XFTdb_v2	24.1	TRY	8.97	XFTdb_v2			12.343	BIEN					3.60073	-2.57	9.1	800.226	369	1990.4	99.6953	43.3	162	0.847545	0.273195	2.17956	-34.1227	-45.87	-22.4
Stachyurus obovatus	Evergreen Angiosperms		XFTdb_v2				XFTdb_v2			0.55	XFTdb_v2				BIEN
Sterculia lanceolata	Evergreen Angiosperms		XFTdb_v2				XFTdb_v2			3.32	XFTdb_v2	9.2	Tallo_DB		BIEN	0.43	XFTv2			22.2309	17.605	26.8	1814.02	1162.15	2898	145.79	35.05	476.1	1.27815	0.719135	1.9902	4.16541	-5.20001	20.18
Streblus asper	Evergreen Angiosperms		XFTdb_v2				XFTdb_v2			1.86	XFTdb_v2	8	Tallo_DB		BIEN	0.621744	Chave_Zanne			25.2206	19.69	27.82	1787.43	924.6	3074.3	90.9397	5.9	300	1.07811	0.4559	1.8043	11.4884	0.690018	21.43
Strychnos angustiflora	Evergreen Angiosperms		XFTdb_v2				XFTdb_v2			10.71	XFTdb_v2				BIEN	0.51	XFTv2
Styrax ferrugineus	Evergreen Angiosperms		XFTdb_v2				XFTdb_v2			2.59	XFTdb_v2	3.4	TRY_DB		BIEN	0.49	TRY			22.0434	18.48	25.3	1449.9	1142.8	1851.4	62.0303	14	158.2	0.967368	0.68318	1.23376	4.43267	-1.99999	11.22
Styrax pohlii	Evergreen Angiosperms		XFTdb_v2				XFTdb_v2			3.45	XFTdb_v2				BIEN	0.54	TRY			22.0492	18.715	26.7	1515.5	1145.65	2344.55	96.8548	14.15	212.7	1.03562	0.73269	1.65332	4.82662	-2.25498	16.555
Sundacarpus amarus	Gymnosperms		XFTdb_v2				XFTdb_v2				XFTdb_v2				BIEN	0.595606	XRaySD			21.3183	15.005	26.495	2423.66	1327.1	3522.7	336.183	59.2	674.55	1.80808	0.79559	3.01074	9.69791	0.0300049	20.14
Swietenia macrophylla	Deciduous Angiosperms		XFTdb_v2				XFTdb_v2				XFTdb_v2	30	Tallo_DB	18.4788	BIEN	0.519545	Chave_Zanne			24.3763	20.085	27	1954.03	847.1	3397.1	163.853	13	485.15	1.21518	0.42805	2.1904	10.058	-0.200006	20.68
Symplocos falcata	Evergreen Angiosperms		XFTdb_v2				XFTdb_v2				XFTdb_v2				BIEN	0.49	XFTv2			17.1766	13.59	20.92	1600.72	1176.3	2007.3	110.319	59.2	163.3	1.32335	0.91857	1.73913	-0.538292	-6.54	10.22
Symplocos lanceolata	Evergreen Angiosperms		XFTdb_v2				XFTdb_v2			1.62	XFTdb_v2				BIEN	0.38	TRY
Symplocos lancifolia	Evergreen Angiosperms		XFTdb_v2				XFTdb_v2			1.6	XFTdb_v2	15	Tallo_DB		BIEN	0.51	XFTv2			18.0845	12.9	22.92	1888.56	1082.6	3174.6	164.687	47.8	369.2	1.54494	0.97355	3.03685	-4.55057	-15.7	8.61001
Symplocos mosenii	Evergreen Angiosperms		XFTdb_v2				XFTdb_v2			4.78	XFTdb_v2				BIEN	0.48	TRY
Syzygium championii	Evergreen Angiosperms		XFTdb_v2				XFTdb_v2			2.45	XFTdb_v2				BIEN	0.77	XFTv2			21.8595	16.72	25.19	1621.14	1021.5	2176.1	97.0476	37.25	132	1.20132	0.59141	1.49554	1.21429	-5.62001	10.32
Syzygium jambos	Evergreen Angiosperms		XFTdb_v2				XFTdb_v2			4.2	XFTdb_v2				BIEN	0.64	XFTv2			22.2426	16.9	27	1858.76	827.25	3260.85	158.278	12	420.95	1.1903	0.457475	2.09353	7.76149	-2.91999	19.72
Syzygium latilimbum	Evergreen Angiosperms		XFTdb_v2		XFTdb_v2		XFTdb_v2			4.33667	XFTdb_v2				BIEN	0.633333	XFTv2
Syzygium levinei	Evergreen Angiosperms		XFTdb_v2				XFTdb_v2			2.37	XFTdb_v2				BIEN	0.72	XFTv2			22.5489	18.24	25.14	1678.04	1230.7	2210.4	93.5957	42.1	129.6	1.27154	0.85767	1.54091	2.39362	-5.07	8.6
Syzygium rehderianum	Evergreen Angiosperms		XFTdb_v2				XFTdb_v2			0.479	XFTdb_v2				BIEN	0.68	XFTv2
Syzygium szemaoense	Evergreen Angiosperms		XFTdb_v2		XFTdb_v2		XFTdb_v2			6.455	XFTdb_v2				BIEN	0.5275	XFTv2			19.9111	16.095	25.215	1397.78	996.3	1730.5	61.6111	42.55	103.4	1.03562	0.76777	1.29507	0.17223	-3.92	6.60502
Tachigalia versicolor	Evergreen Angiosperms		XFTdb_v2				XFTdb_v2				XFTdb_v2				BIEN
Tapirira guianensis	Evergreen Angiosperms		XFTdb_v2				XFTdb_v2				XFTdb_v2				BIEN	0.457009	Chave_Zanne			24.2621	19.665	27.4	2036.74	947.3	3605.7	201.136	14	594.35	1.38242	0.6191	2.54046	11.9782	0.799994	19.8
Tarenna mollissima	Evergreen Angiosperms		XFTdb_v2				XFTdb_v2			0.5	XFTdb_v2				BIEN	0.64	XFTv2			19.5204	15.9	22.6	1584.59	1149	1953	132.287	72.9	183.7	1.21419	0.95847	1.50339	-5.82514	-16.75	1.84001
Tasmannia insipida	Evergreen Angiosperms		XFTdb_v2				XFTdb_v2				XFTdb_v2				BIEN	0.554086	XFTv2
Tasmannia purpurascens	Evergreen Angiosperms		XFTdb_v2				XFTdb_v2				XFTdb_v2				BIEN	0.446498	TRY
Tasmannia stipitata	Evergreen Angiosperms		XFTdb_v2				XFTdb_v2				XFTdb_v2				BIEN
Taxodium mucronatum	Gymnosperms		XFTdb_v2				XFTdb_v2				XFTdb_v2				BIEN	0.481828	XRaySD			19.926	14.38	24.9	878.066	408.2	1641.2	42.688	10	131.8	0.47896	0.196225	0.98665	-1.89913	-10.3	6.9
Taxus sumatrana	Gymnosperms	-5.93029	CCotW_SD			-5.93029	CCotW_SD			0.0002888	CCotW_SD				BIEN	0.612338	XRaySD
Telopea truncata	Evergreen Angiosperms		XFTdb_v2		XFTdb_v2						XFTdb_v2				BIEN					9.15031	5.99	12	1591.16	818.5	2468.6	256.119	148.1	406.4	1.59596	0.759315	2.46756	-7.05155	-11.4	-0.999994
Tetracentron sinense	Deciduous Angiosperms		XFTdb_v2				XFTdb_v2	21.4	TRY		XFTdb_v2				BIEN	0.336651	TRY			13.3253	6.33	17.78	1144.18	681.8	1603.8	56.6322	14.3	124.5	1.00963	0.61297	1.43641	-12.6782	-23.27	-3.53
Tetraclinis articulata	Gymnosperms		XFTdb_v2				XFTdb_v2	19.78	TRY		XFTdb_v2				BIEN	0.585959	XRaySD			16.5755	12.49	19.405	474.055	261.4	792.7	28.65	3.95	104.3	0.280162	0.148	0.54344	-4.72991	-11.955	2.385
Thuja koraiensis	Gymnosperms	-4.04765	CCotW_SD			-4.04765	CCotW_SD			0.0003809	CCotW_SD				BIEN	0.552009	XRaySD			6.7	-1.26	15.25	1126.26	638.5	1542.2	114.795	32.7	254.4	1.14992	0.736305	1.57668	-27.0103	-40.67	-9.54998
Thuja standishii	Gymnosperms	-4.80736	CCotW_SD			-4.80736	CCotW_SD			0.0002464	CCotW_SD				BIEN	0.589275	XRaySD			9.25485	3.6	15.05	1688.42	845	2262.5	251.267	136	386	1.81487	0.898575	3.07938	-16.7544	-25.425	-7.775
Thujopsis dolabrata	Gymnosperms		XFTdb_v2		XFTdb_v2		XFTdb_v2				XFTdb_v2	9	TRY_DB		BIEN	0.531258	XRaySD			10.5878	5.5	15.5	1439.56	586	2325	219.2	87	408	1.44332	0.62924	2.16232	-15.0695	-27.385	-4.42999
Tilia amurensis	Deciduous Angiosperms		XFTdb_v2		XFTdb_v2		XFTdb_v2	31.79	XFTv2	16.45	XFTdb_v2				BIEN	0.27	XFTv2			4.8899	-2.435	11.9	923.185	542.25	1531.8	62.9209	18	130	0.93741	0.57262	1.37723	-30.8231	-48.6	-18.44
Tilia mandshurica	Deciduous Angiosperms		XFTdb_v2				XFTdb_v2	26.67	XFTv2	3.84	XFTdb_v2				BIEN	0.25	XFTv2			7.68905	1.63	13.54	1006.78	523.3	1558.6	67.366	11	142.1	0.936082	0.368225	1.37233	-25.8622	-38.8	-10.78
Toona australis	Evergreen Angiosperms		XFTdb_v2				XFTdb_v2				XFTdb_v2				BIEN
Toona sinensis	Deciduous Angiosperms		XFTdb_v2				XFTdb_v2				XFTdb_v2				BIEN	0.463213	Chave_Zanne			15.9387	9.29	23.21	1452.02	592	2741.9	140.446	14	345.05	1.1676	0.39275	2.09952	-9.16051	-24.9	7.94
Torreya californica	Gymnosperms		XFTdb_v2				XFTdb_v2				XFTdb_v2				BIEN	0.531694	XRaySD			12.0706	6.2	15	936.029	451.5	1337.5	30.0441	6	120	0.633329	0.26293	0.97365	-12.9248	-27.62	-2.37999
Torreya grandis	Gymnosperms		XFTdb_v2				XFTdb_v2				XFTdb_v2				BIEN	0.568555	XRaySD			16.0309	11.385	19.83	1405.93	783	1862.6	137.794	20.5	191.65	1.14507	0.601015	1.46805	-13.15	-19.73	-5.36999
Torreya taxifolia	Gymnosperms	-4.81332	CCotW_SD			-4.81332	CCotW_SD			0.0002085	CCotW_SD				BIEN	0.621259	XRaySD			16.5455	10.83	20.47	1260.77	776	1491	231.273	107.85	266.95	0.858023	0.65543	0.957455	-17.9636	-29.56	-11.34
Trattinnickia aspera	Deciduous Angiosperms		XFTdb_v2				XFTdb_v2				XFTdb_v2				BIEN	0.423936	Chave_Zanne			25.5	22.425	27.79	3403.79	2314.95	7027.05	443.09	105.65	1276.7	2.19986	1.48116	4.51563	15.6821	9.68502	20
Trema tomentosa	Evergreen Angiosperms		XFTdb_v2				XFTdb_v2			4.13	XFTdb_v2				BIEN	0.34	XFTv2			22.0151	15	27.575	1382.83	612	2987.25	133.759	5	443	0.802554	0.21762	2.00158	4.92498	-3.99999	19.995
Trichilia elegans	Evergreen Angiosperms		XFTdb_v2				XFTdb_v2			0.694	XFTdb_v2				BIEN					21.6	16.8	26.1	1573.76	944.2	2489.45	208.856	23.95	436.1	1.101	0.58811	1.76917	3.33801	-5.20001	16.9
Trichostigma octandrum	Evergreen Angiosperms		XFTdb_v2				XFTdb_v2			1.58	XFTdb_v2				BIEN	0.49	XFTv2			24.1437	18.815	27.185	1880.96	871.6	3312.1	201.176	12.15	578.95	1.20728	0.48305	2.56373	11.1246	-3.565	20.7
Trochodendron aralioides	Evergreen Angiosperms		XFTdb_v2				XFTdb_v2				XFTdb_v2				BIEN					12.958	6.7	19.14	1943.71	787.3	3434.7	206.72	22	439.3	1.83667	0.64194	3.61246	-11.2529	-22.265	1.95501
Tsoongiodendron odorum	Evergreen Angiosperms		XFTdb_v2				XFTdb_v2			1.64	XFTdb_v2				BIEN	0.41	XFTv2
Tsuga chinensis	Gymnosperms	-4.29305	CCotW_SD			-4.29305	CCotW_SD			0.000468	CCotW_SD				BIEN	0.53909	XRaySD			13.6168	6.115	19.585	1535.36	637.15	3491.05	106.93	13	297.65	1.56482	0.51073	5.17483	-13.0443	-27.37	-1.715
Turpinia pomifera	Evergreen Angiosperms		XFTdb_v2				XFTdb_v2	36.4	XFTv2	2.69	XFTdb_v2				BIEN	0.56	XFTv2
Uncaria laevigata	Evergreen Angiosperms		XFTdb_v2				XFTdb_v2			12.25	XFTdb_v2				BIEN	0.39	XFTv2
Uncaria macrophylla	Evergreen Angiosperms		XFTdb_v2				XFTdb_v2			9.42	XFTdb_v2				BIEN	0.405	XFTv2			21.3068	15.765	25.77	1567.64	974.1	2305.75	70.0405	21.25	126.7	1.13219	0.63182	1.64144	1.67298	-4.65499	9.45001
Vaccinium gaultherioides	Deciduous Angiosperms		XFTdb_v2				XFTdb_v2	16.67	XFTv2	0.12	XFTdb_v2				BIEN					-3.06299	-15	6.4	954.289	201.7	1866.55	179.744	23	418.3	1.36998	0.5065	2.4062	-37.261	-60.9	-21.045
Ventilago calyculata	Evergreen Angiosperms		XFTdb_v2				XFTdb_v2	52.5812	XFTv2	5.81681	XFTdb_v2				BIEN	0.55	XFTv2
Viburnum acerifolium	Deciduous Angiosperms		XFTdb_v2				XFTdb_v2	22.6667	TRY		XFTdb_v2	0.26	TRY_DB		BIEN					9.61516	5.4	15.3	1075.71	798	1442	216.907	116	292	0.963484	0.77211	1.20248	-29.3692	-37.9	-21
Viburnum rafinesquianum	Deciduous Angiosperms		XFTdb_v2				XFTdb_v2				XFTdb_v2			16.3982	BIEN					6.57706	1.7	13.88	823.092	510.4	1182.2	131.912	49.2	257.6	0.830553	0.57686	1.0943	-34.8286	-43.6	-23.44
Vitex quinata	Evergreen Angiosperms		XFTdb_v2				XFTdb_v2			1.71	XFTdb_v2				BIEN	0.49	XFTv2			23.2118	17.1	27	2264.86	1129.8	3560.4	267.321	35	604.8	1.55831	0.68376	2.57256	9.36427	-5.55	20.9
Vitis riparia	Deciduous Angiosperms		XFTdb_v2				XFTdb_v2			1.22	XFTdb_v2	0.29	TRY_DB	26.8496	BIEN					8.7621	4.5	14.2	860.281	499.2	1159	145.33	44	251	0.800271	0.33826	1.14219	-30.4472	-40.2	-13.625
Vitis rupestris	Deciduous Angiosperms		XFTdb_v2				XFTdb_v2			1.04	XFTdb_v2			25.3436	BIEN					13.9176	10.4	18.075	789.711	494.5	1213.25	131.438	32	250.25	0.572757	0.279545	0.99435	-15.0664	-29.12	-3.79998
Vitis vinifera	Deciduous Angiosperms		XFTdb_v2	-1.72	Cardoso2022		XFTdb_v2	69.3	TRY	8.92857	XFTdb_v2			34.836	TRY					11.944	7.4	17.2	737.877	415.7	1163.3	117.087	16	214	0.690366	0.23826	1.19272	-14.6868	-26.6	-1.1
Vochysia ferruginea	Evergreen Angiosperms		XFTdb_v2				XFTdb_v2				XFTdb_v2				BIEN	0.410247	Chave_Zanne			25.2317	20.58	27.8	2811.85	1558.8	4740	275.109	30.8	708.8	1.7766	1.03211	2.65686	14.8331	6.70002	20.3
Weinmannia lechleriana	Evergreen Angiosperms		XFTdb_v2		XFTdb_v2						XFTdb_v2				BIEN
Weinmannia microphylla	Evergreen Angiosperms		XFTdb_v2		XFTdb_v2						XFTdb_v2				BIEN
Weinmannia organensis	Evergreen Angiosperms		XFTdb_v2				XFTdb_v2				XFTdb_v2				BIEN	0.41	XFTv2
Widdringtonia cedarbergensis	Gymnosperms		XFTdb_v2		XFTdb_v2		XFTdb_v2				XFTdb_v2				BIEN					14.9214	12.165	17.735	451.071	324.7	686.65	42	22.95	69.9	0.173621	0.12969	0.260465	-4.73571	-7.38	1.14501
Widdringtonia nodiflora	Gymnosperms		XFTdb_v2				XFTdb_v2				XFTdb_v2				BIEN	0.619307	XRaySD			15.8478	11.9	20.24	796.274	429.4	1334.4	86.6306	16	200.4	0.474576	0.2206	0.92755	-2.1176	-11.39	5.51001
Wisteria sinensis	Deciduous Angiosperms		XFTdb_v2				XFTdb_v2			0.9	XFTdb_v2				BIEN					13.6192	8.5	19.45	1021.07	598	1523	185.477	56	290.5	0.84468	0.41748	1.2623	-16.3591	-27.63	-1.58
Xylomelum scottianum	Evergreen Angiosperms		XFTdb_v2		XFTdb_v2						XFTdb_v2				BIEN	0.617289	Chave_Zanne
Zanthoxylum avicennae	Evergreen Angiosperms		XFTdb_v2				XFTdb_v2			5.39	XFTdb_v2	10	Tallo_DB		BIEN	0.6	XFTv2			20.2903	15.58	25.2	1517.77	860.6	2198.6	162.788	41	312	1.06337	0.47267	1.53524	-4.80518	-19.655	12.99
Zanthoxylum myriacanthum	Evergreen Angiosperms		XFTdb_v2				XFTdb_v2			2.84	XFTdb_v2				BIEN	0.59	XFTv2			20.3585	16.225	25.075	1608.18	1253	2380.25	137.708	49.25	365	1.25274	0.931325	1.79147	-1.1915	-12.15	17.075
Ziziphus attopensis	Evergreen Angiosperms		XFTdb_v2				XFTdb_v2	47.0146	XFTv2	0.647641	XFTdb_v2				BIEN
Zygogynum baillonii	Evergreen Angiosperms		XFTdb_v2				XFTdb_v2	20.79	TRY		XFTdb_v2				BIEN
Zygogynum bicolor	Evergreen Angiosperms		XFTdb_v2				XFTdb_v2	18.12	TRY		XFTdb_v2				BIEN
Zygogynum crassifolium	Evergreen Angiosperms		XFTdb_v2				XFTdb_v2			0.615	XFTdb_v2				BIEN	0.666475	XFTv2
Zygogynum pancheri	Evergreen Angiosperms		XFTdb_v2				XFTdb_v2				XFTdb_v2				BIEN	0.627626	TRY			21.3353	18.75	22.9	1721.84	1240	2256	234.529	160.5	332.5	1.13939	0.7438	1.73238	10.7961	7.55001	13.5
Zygogynum pomiferum	Evergreen Angiosperms		XFTdb_v2				XFTdb_v2	25.9	TRY		XFTdb_v2				BIEN	0.574514	TRY

## Sheet: metadata
P50_data	P50_data_refs	.	P50_leaf_data	P50_leaf_data_refs	..1	P50_stem_data	P50_stem_data_refs	..2	Kmax_data	Kmax_data_refs	..3	Conduit_Diametertab	Conduit_Diameter_refs	..4	SLA_data	SLA_data_refs	..5	Heightmaxtab	Heightmax_data_refs	..6	Wood_density	Wood_density_refs	..7	Climate_variable_names	Climate_variables	..8	Frost_resistance	Frost_resistance_Organ_and_method	..9
Cardoso2022	Cardoso AA, Kane CN, Rimer IM, McAdam SAM, Cardoso AA, Kane CN, Rimer IM , McAdam SAM. 2022. Seeing is believing: what visualising bubbles in the xylem has revealed about plant hydraulic function. Functional Plant Biology, 49: 657 759–772. Publisher: CSIRO PUBLISHING.		Cardoso2022	Cardoso et. al., 2022. Functional Plant Biology		Cardoso2022	Cardoso et. al., 2022. Functional Plant Biology		Cardoso2022	Cardoso et. al., 2022. Functional Plant Biology		Lens2013	Lens F, Gleason SM, Bortolami G, Brodersen C, Delzon S , Jansen S. 2022. Functional xylem characteristics associated with drought-induced embolism in angiosperms. New Phytologist, 236: 2019–2036.		BIEN	BIEN database		Laura_model	Touzot L, Beauchamp N, Barranger A, Courbaud B, Cordonnier T, Bouriaud O, Delzon S, Etzold S, Fischer C, Gessler A et al. 2025. Shade tolerance controls the spectrum of crown sizes and its response to local competition across European and North American tree species. Implications for light interception strategies. Oikos		Chave_Zanne	Chave J, Coomes D, Jansen S, Lewis SL, Swenson NG , Zanne AE. 2009. Towards a worldwide wood economics spectrum. Ecology Letters, 12: 351–366		bio1_mean	Annual Mean Temperature (°C) - mean of species range		LT0_Branch	Visual scorine LT0 - branch
CCotW_SD	Delzon et. al., unpubl., Larter et. al. 2016		XFTdb_v2	Xylem functional traits database, Hammond et. al. unpubl., pers. comm		CCotW_SD	Delzon et. al., unpubl., Larter et. al. 2016		CCotW_SD	Delzon et. al., unpubl., Larter et. al. 2016		TRY	TRY database		TRY	TRY database		Tallo_DB	Tallo database		TRY	TRY database		bio1_5pcQ	Annual Mean Temperature (°C) - 5th percentile of species range		LT0_Bud	Visual scorine LT0 - bud
Declic_Max	this paper					NicoMSP	MartinStPaul, unpubl., pers. comm.		Declic_Max	this paper		XFTv2	Xylem functional traits database, Hammond et. al. unpubl., pers. comm					TRY_DB	TRY database		XFTv2	Xylem functional traits database, Hammond et. al. unpubl., pers. comm		bio1_95pcQ	Annual Mean Temperature (°C) - 95th percentile of species range		LT0_Leaf	Visual scorine LT0 - leaf
NicoMSP	MartinStPaul, unpubl., pers. comm.					XFTdb_v2	Xylem functional traits database, Hammond et. al. unpubl., pers. comm		NicoMSP	MartinStPaul, unpubl., pers. comm.											XRaySD	Delzon et. al., unpubl., Larter et. al. 2016		bio12_mean	Annual Mean Precipitation (mm) - mean of species range		LT50_Branch	Electrolyte leakage LT50 - branch
XFTdb_v2	Xylem functional traits database, Hammond et. al. unpubl., pers. comm								XFTdb_v2	Xylem functional traits database, Hammond et. al. unpubl., pers. comm														bio12_5pcQ	Annual Mean Precipitation (mm) - 5th percentile of species range		LT50_Bud	Electrolyte leakage LT50 - bud
																								bio12_95pcQ	Annual Mean Precipitation (mm) - 95th percentile of species range		LT50_Leaf	Electrolyte leakage LT50 - leaf
																								bio17_mean	Precipitation of Driest Quarter (mm) - mean of species range
																								bio17_5pcQ	Precipitation of Driest Quarter (mm) - 5th percentile of species range
																								bio17_95pcQ	Precipitation of Driest Quarter (mm) - 95th percentile of species range
																								AI_mean	Aridity Index - mean of species range
																								AI_5pcQ	Aridity Index - 5th percentile of species range
																								AI_95pcQ	Aridity Index - 95th percentile of species range
																								mintemp_mean	Minimum daily temperature (1980-2005 CHELSA - °C) - mean of species range
																								mintemp_5pcQ	Minimum daily temperature (1980-2005 CHELSA - °C) - 5th percentile of species range
																								mintemp_95pcQ	Minimum daily temperature (1980-2005 CHELSA - °C) - 95th percentile of species range
